# Supplementary material for: High-Throughput Mutagenesis Reveals a Role for Antimicrobial Resistance- and Virulence-Associated Mobile Genetic Elements in Staphylococcus aureus Host Adaptation
Source: Microbiol Spectr. 2023 Feb 23;11(2):e04213-22. doi: 10.1128/spectrum.04213-22 (PMC10101091; doi:10.1128/spectrum.04213-22)
Supplement: Supplemental file 1 — Tables S1-S5. Download spectrum.04213-22-s0001.xlsx, XLSX file, 0.1 MB [file spectrum.04213-22-s0001.xlsx]

## Sheet: Table S1
Table S1: Bacterial strains used in this study.
Bacterial strain	Descriptions	Reference
E. coli
DC10B	Δdcm in the DH10B background; Dam methylation only	(Monk et al. 2012)
S. aureus
RN4220	From NCTC8325-4, transformable with DNA from E. coli	(Novick 1967)
S0385	LA-MRSA isolated from a human endocarditis case	(Schijffelen et al. 2010)
09V	LA-MRSA 09.4620.V isolated from a human colonisation	This study
S0385ΔSAPIG0997	S0385 deleted of SAPIG0997 gene	This study
S0385ΔSAPIG1525	S0385 deleted of SAPIG1525 gene	This study
S0385ΔfmtA	S0385 deleted of fmtA gene	This study
S0385ΔpurA	S0385 deleted of purA gene	This study
S0385ΔctaB	S0385 deleted of ctaB gene	This study
S0385ΔyhbY	S0385 deleted of yhbY gene	This study
S0385ΔTn916Ele	S0385 deleted of the Tn916-mediated element	This study
09VΔSAPIG0997	09V deleted of SAPIG0997 gene	This study
09VΔSAPIG1525	09V deleted of SAPIG1525 gene	This study
09VΔfmtA	09V deleted of fmtA gene	This study
09VΔpurA	09V deleted of purA gene	This study
09VΔctaB	09V deleted of ctaB gene	This study
09VΔyhbY	09V deleted of yhbYgene	This study
09VΔTn916Ele	09V deleted of the Tn916-mediated element	This study

## Sheet: Table S2
Table S2: Plasmids and primers used in this study
Plasmids	Descriptions	Reference
pIMAY	pIMC5 with tetracycline inducible secY antisense from pKOR1; Cmr	(Monk et al. 2012)
pIMAYΔSAPIG0997	Modified pIMAY for deleting SAPIG0997 gene, encompassing the entire gene, insert amplified from S0385 genomic DNA	This study
pIMAYΔSAPIG1525	Modified pIMAY for deleting SAPIG1525 gene, encompassing the entire gene, insert amplified from S0385 genomic DNA	This study
pIMAYΔfmtA	Modified pIMAY for deleting fmtA gene, encompassing the entire gene, insert amplified from S0385 genomic DNA	This study
pIMAYΔpurA	Modified pIMAY for deleting purA gene, encompassing the entire gene, insert amplified from S0385 genomic DNA	This study
pIMAYΔctaB	Modified pIMAY for deleting ctaB gene, encompassing the entire gene, insert amplified from S0385 genomic DNA	This study
pIMAYΔyhbY	Modified pIMAY for deleting yhbY gene, encompassing the entire gene, insert amplified from S0385 genomic DNA	This study
pIMAYΔTn916Ele	Modified pIMAY for deleting the new element, encompassing the entire element, insert amplified from S0385 genomic DNA	This study
Primers	5’ – 3’ - restriction modification sites underlined	Reference
transposon-specific primer	AATGATACGGCGACCACCGAGATCTACACCTGAATTACCCTGTTATCCCTATTTAGGTGAC	(Langridge et al. 2009)
Read 1 primer	GACACTATAGAAGAGACCGGGGACTTATCAGC	(Christiansen et al. 2014)
IM151	TACATGTCAAGAATAAACTGCCAAAGC	(Monk et al. 2012)
IM152	AATACCTGTGACGGAAGATCACTTCG
Δ0997_A	ATCGGGTACCCTACGGATTATGAGTTAGAG	For deleting gene SAPIG0997
Δ0997_B	GTTTATTCACCTACAATTAAT
Δ0997_C	ATTAATTGTAGGTGAATAAACAATTAAAGACCTCTTACACC
Δ0997_D	ATATGAGCTCGCTCAAATTATCCAATTGAG
Δ0997outF	CGACATATCGCCAAGAAACT
Δ0997outR	AGCTCAAAGCTTAAGTCATC
ΔpurA_A	ATCGGGTACCCTGAAATCTCTCGTACATT	For deleting gene purA
ΔpurA_B	GTGAGCACCTCCAAGTTTTTC
ΔpurA_C	GAAAAACTTGGAGGTGCTCACGTGGTAGAACTTTATATAAGTC
ΔpurA_D	ATATGAGCTCATGCCTATCCTCTTGGATAG
ΔpurAoutF	TTCAAGGTAGTGGTTCGCGT
ΔpurAoutR	TATGTCCCAGCCTGATATGT
Δ1525_A	ATCGGGTACCGTATGTAACTGAGCAAGTAT	For deleting gene SAPIG1525
Δ1525_B	ATTCGGCTCCTTTCTTGTAT
Δ1525_C	ATACAAGAAAGGAGCCGAATTAAATATTGAATAAATATACATTTTAGAGTG
Δ1525_D	ATATGAGCTCATACTTTTGATAGCTATGTG
Δ1525outF	TAGCAATGTATGAGCTAGGT
Δ1525outR	GTTTTCCCTAGACCCATATC
ΔTn916Ele_A	ATCGGGTACCTAAGTTGGGTATTAGCAATC	For deleting the Tn916 element
ΔTn916Ele_B	TAGTACAAATGAATTTACTAC
ΔTn916Ele_C	GTAGTAAATTCATTTGTACTACATTTTTCCTCTCTTTCTTTATTC
ΔTn916Ele_D	ATCGGAGCTCAAAAATCTAGTTATCCGCAT
ΔTn916EleoutF	AAAGTGGGGGAATTAATATG
ΔTn916EleoutR	AACTTAATGTCCCAGTCCAT
ΔcatB_A	ATCGGGTACCCCATGCAGTGATAACTAACC	For deleting gene catB
ΔcatB_B	AATCCCCCTCCTTAAATTTG
ΔcatB_C	CAAATTTAAGGAGGGGGATTATTAATTAAGTTAGGATG
ΔcatB_D	ATATGAGCTCAACAAAATCATCTTCAGGC
ΔcatBoutF	CAGCTCCGATTAATGCTTGCAAT
ΔcatBoutR	TCAACACTGACATAACTGTGTC
ΔyhbY_A	ATCGGGTACCGAATTAGATGGCTTTAAT	For deleting gene yhbY
ΔyhbY_B	GCCAGTAAGCATATGTTATTCTCC
ΔyhbY_C	GGAGAATAACATATGCTTACTGGCTAATGAAAAAGATAGTAC
ΔyhbY_D	ATATGAGCTCATACACCTGCTAATTCTAC
ΔyhbYoutF	GGGATTAGATGATAGTTATGAAGC
ΔyhbYoutR	CACTACCATAACTCAGTAGATC
ΔfmtA_A	ATCGGGTACCCTTCCGTCATTATCATCGAT	For deleting gene fmtA
ΔfmtA_B	TCGCTAATAGCCTCTCATTG
ΔfmtA_C	CAATGAGAGGCTATTAGCGATTAATATAGAAGATATAACTTG
ΔfmtA_D	ATATGAGCTCCGTATATATGATAGGGATGG
ΔfmtAoutF	CATAGCGTCTGATCTAGAGT
ΔfmtAoutR	CTGGCACTTCTTAGATGTTG

## Sheet: Table S3
Table S3: Essential, ambiguous genes identified for raw S0385 mutant library growing in BHI medium
locus_tag	gene_name	Essential or ambiguous	start	end	strand	read_count	ins_index	gene_length	ins_count	fcn
SAPIG0001	dnaA	Essential	517	1878	1	10	0.00326264	1362	4	chromosomal replication initiator protein DnaA
SAPIG0002	dnaN	Essential	2156	3289	1	5	0.00195886	1134	2	DNA polymerase III
SAPIG0003	yaaA	Essential	3679	3915	1	9	0.00934579	237	2	S4 domain protein YaaA
SAPIG0004	SAPIG0004	Essential	3912	5024	1	20	0.00798403	1113	8	DNA replication and repair protein RecF
SAPIG0005	gyrB	Essential	5034	6968	1	13	0.00229621	1935	4	DNA gyrase
SAPIG0006	gyrA	Essential	7005	9674	1	24	0.00374532	2670	9	DNA gyrase
SAPIG0009	serS	Essential	12789	14075	1	15	0.00431406	1287	5	seryl-tRNA synthetase
SAPIG0014	SAPIG0014	Essential	18320	20287	1	104	0.0163657	1968	29	DHH subfamily 1 protein
SAPIG0016	dnaB	Essential	20762	22162	1	15	0.00317209	1401	4	replicative DNA helicase
SAPIG0020	SAPIG0020	Essential	25042	25749	1	17	0.00940439	708	6	alkaline phosphatase synthesis transcriptional regulatory proteinphoP
SAPIG0021	SAPIG0021	Essential	25762	27588	1	50	0.0115502	1827	19	sensor protein YycG
SAPIG0038	SAPIG0038	Essential	44234	44908	-1	326	0.0180921	675	11	transposase
SAPIG0054	SAPIG0054	Essential	60643	61317	-1	1322	0.03125	675	19	transposase
SAPIG0075	SAPIG0075	Essential	80165	81403	-1	0	0	1239	0	ftsk/spoiiie family protein
SAPIG0076	SAPIG0076	Essential	81406	81522	-1	0	0	117	0	ftsk/spoiiie family protein
SAPIG0077	SAPIG0077	Essential	81576	84071	-1	1	0.000445038	2496	1	conserved hypothetical protein
SAPIG0078	SAPIG0078	Essential	84106	84489	-1	0	0	384	0	conserved hypothetical protein
SAPIG0079	SAPIG0079	Essential	84501	84761	-1	0	0	261	0	conserved hypothetical protein
SAPIG0080	SAPIG0080	Essential	84766	85821	-1	0	0	1056	0	conserved hypothetical protein
SAPIG0081	SAPIG0081	Essential	85882	86661	-1	0	0	780	0	replication initiation factor family protein
SAPIG0082	SAPIG0082	Essential	86658	86828	-1	0	0	171	0	replication initiation factor family protein
SAPIG0083	SAPIG0083	Essential	87147	87449	-1	0	0	303	0	conserved hypothetical protein
SAPIG0084	SAPIG0084	Essential	87463	87783	-1	0	0	321	0	conserved hypothetical protein
SAPIG0085	SAPIG0085	Essential	87934	88218	-1	0	0	285	0	conserved hypothetical protein
SAPIG0088	SAPIG0088	Essential	91501	91725	1	43	0.00492611	225	1	transposase for insertion sequence element E
SAPIG0089	SAPIG0089	Essential	91737	92735	1	1	0.00111111	999	1	transposase
SAPIG0090	SAPIG0090	Essential	92870	93514	1	0	0	645	0	transposition helper protein
SAPIG0152	deoC	Essential	157153	157815	1	882	0.0251256	663	15	deoxyribose-phosphate aldolase
SAPIG0161	SAPIG0161	Essential	166998	168173	1	6	0.00283286	1176	3	putative DNA-binding protein
SAPIG0267	SAPIG0267	Essential	297788	298957	1	9	0.00474834	1170	5	cdp-glycerol:poly(glycerophosphate) glycerophosphotransFerase (polyglycerol phosphate polymerase) (cgptase) (majorteichoic acid biosynthesis protein f)
SAPIG0268	SAPIG0268	Essential	299233	299949	1	2	0.00154799	717	1	2-C-methyl-D-erythritol 4-phosphate cytidylyltransferase (4-diphosphocytidyl-2C-methyl-D-erythritol synthase) (MEPcytidylyltransferase) (MCT)
SAPIG0269	SAPIG0269	Essential	299942	300967	1	7	0.0021645	1026	2	alcohol dehydrogenase
SAPIG0270	SAPIG0270	Essential	300989	302677	1	28	0.00591716	1689	9	teichoic acid biosynthesis protein B
SAPIG0297	SAPIG0297	Essential	330909	331202	1	176	0.0301887	294	8	virulence factor EsxA
SAPIG0339	SAPIG0339	Essential	373854	374168	-1	8	0.00352113	315	1	repressor
SAPIG0343	SAPIG0343	Essential	375374	375517	1	0	0	144	0	conserved hypothetical protein
SAPIG0342	SAPIG0342	Essential	375507	375716	-1	0	0	210	0	conserved hypothetical protein
SAPIG0344	SAPIG0344	Essential	375986	376351	-1	0	0	366	0	conserved hypothetical protein
SAPIG0345	SAPIG0345	Essential	376406	376552	1	0	0	147	0	conserved hypothetical protein
SAPIG0346	SAPIG0346	Essential	376645	376908	1	0	0	264	0	phi PVL ORF 37 analogue
SAPIG0347	SAPIG0347	Essential	377161	377484	1	0	0	324	0	conserved hypothetical protein
SAPIG0348	SAPIG0348	Essential	377499	377861	1	0	0	363	0	conserved hypothetical protein
SAPIG0349	SAPIG0349	Essential	377858	379024	1	146	0.0152236	1167	16	conserved phage-associated protein
SAPIG0350	SAPIG0350	Essential	379050	379607	1	0	0	558	0	conserved phage-associated protein
SAPIG0351	SAPIG0351	Essential	379667	381628	1	0	0	1962	0	DNA polymerase
SAPIG0352	SAPIG0352	Essential	381825	382226	1	0	0	402	0	conserved hypothetical protein
SAPIG0353	SAPIG0353	Essential	382226	382480	1	0	0	255	0	77ORF050
SAPIG0354	SAPIG0354	Essential	382486	382728	1	0	0	243	0	phage Conserved Open Reading Frame 51
SAPIG0355	SAPIG0355	Essential	382742	382948	1	0	0	207	0	conserved hypothetical protein
SAPIG0356	SAPIG0356	Essential	382951	383358	1	0	0	408	0	conserved hypothetical protein
SAPIG0357	SAPIG0357	Essential	383358	383549	1	0	0	192	0	conserved hypothetical protein
SAPIG0358	SAPIG0358	Essential	383546	383983	1	0	0	438	0	conserved hypothetical protein
SAPIG0359	SAPIG0359	Essential	383980	384345	1	0	0	366	0	conserved hypothetical protein
SAPIG0360	SAPIG0360	Essential	384338	384586	1	0	0	249	0	phi PVL ORF 52 analogue
SAPIG0361	SAPIG0361	Essential	384579	385115	1	0	0	537	0	dUTPase
SAPIG0362	SAPIG0362	Essential	385152	385358	1	0	0	207	0	conserved domain protein
SAPIG0363	SAPIG0363	Essential	385355	385741	1	0	0	387	0	conserved hypothetical protein
SAPIG0364	SAPIG0364	Essential	385738	385890	1	0	0	153	0	conserved domain protein
SAPIG0365	SAPIG0365	Essential	385958	386158	1	0	0	201	0	conserved domain protein
SAPIG0366	SAPIG0366	Essential	386446	388893	1	0	0	2448	0	virulence-associated E family protein
SAPIG0367	SAPIG0367	Essential	388917	389039	-1	0	0	123	0	conserved hypothetical protein
SAPIG0368	SAPIG0368	Essential	389234	389524	1	0	0	291	0	phi related protein
SAPIG0371	SAPIG0371	Essential	391479	391793	1	149	0.028169	315	8	phage endonuclease
SAPIG0372	SAPIG0372	Essential	391921	392226	1	0	0	306	0	phage terminase
SAPIG0373	SAPIG0373	Essential	392216	393907	1	534	0.00722259	1692	11	putative phage terminase
SAPIG0374	SAPIG0374	Essential	393912	395150	1	0	0	1239	0	phage portal protein
SAPIG0375	SAPIG0375	Essential	395134	395907	1	0	0	774	0	protease
SAPIG0376	SAPIG0376	Essential	395919	397082	1	0	0	1164	0	phage major capsid protein
SAPIG0377	SAPIG0377	Essential	397151	397429	1	0	0	279	0	conserved hypothetical protein
SAPIG0378	SAPIG0378	Essential	397441	397773	1	0	0	333	0	conserved hypothetical protein
SAPIG0379	SAPIG0379	Essential	397770	398171	1	0	0	402	0	conserved hypothetical protein
SAPIG0380	SAPIG0380	Essential	398172	398567	1	0	0	396	0	conserved hypothetical protein
SAPIG0381	SAPIG0381	Essential	398602	399243	1	1	0.0017301	642	1	phage major tail protein
SAPIG0382	SAPIG0382	Essential	399335	399790	1	0	0	456	0	major tail protein
SAPIG0383	SAPIG0383	Essential	399848	400198	1	0	0	351	0	conserved hypothetical protein
SAPIG0384	SAPIG0384	Essential	400240	400398	1	0	0	159	0	conserved hypothetical protein
SAPIG0385	SAPIG0385	Essential	400412	401818	1	1	0.000789266	1407	1	prophage L54a
SAPIG0386	SAPIG0386	Essential	401953	406611	1	948	0.00906056	4659	38	prophage L54a
SAPIG0387	SAPIG0387	Essential	406611	407435	1	1	0.0013459	825	1	conserved hypothetical protein
SAPIG0388	SAPIG0388	Essential	407444	409027	1	0	0	1584	0	conserved hypothetical protein
SAPIG0389	SAPIG0389	Essential	409027	409317	1	0	0	291	0	conserved hypothetical protein
SAPIG0390	SAPIG0390	Essential	409333	411243	1	1	0.000581395	1911	1	lytic system
SAPIG0391	SAPIG0391	Essential	411243	412709	1	0	0	1467	0	conserved hypothetical protein
SAPIG0393	SAPIG0393	Essential	413091	413255	1	0	0	165	0	conserved hypothetical protein
SAPIG0394	SAPIG0394	Essential	413301	413600	1	158	0.0222222	300	6	hypothetical phage-related protein
SAPIG0397	SAPIG0397	Essential	416193	416372	1	0	0	180	0	conserved hypothetical protein
SAPIG0398	SAPIG0398	Essential	416394	416921	1	98	0.00840336	528	4	conserved hypothetical protein
SAPIG0399	SAPIG0399	Essential	416911	417309	1	0	0	399	0	hypothetical protein
SAPIG0429	SAPIG0429	Essential	444893	445096	1	109	0.0271739	204	5	conserved domain protein
SAPIG0434	SAPIG0434	Essential	449343	450524	1	18	0.00657895	1182	7	acetyl-CoA acetyltransferase (Acetoacetyl-CoA thiolase)
SAPIG0442	SAPIG0442	Essential	460271	460474	1	41	0.0108696	204	2	conserved domain protein
SAPIG0445	rpsF	Essential	462104	462400	1	2	0.00746269	297	2	ribosomal protein S6
SAPIG0446	SAPIG0446	Essential	462421	462924	1	17	0.0110132	504	5	single-stranded DNA-binding protein (SSB) (Helix-destabilizingprotein)
SAPIG0447	rpsR	Essential	462976	463218	1	6	0.00456621	243	1	ribosomal protein S18
SAPIG0468	SAPIG0468	Essential	482920	484461	1	9	0.00360231	1542	5	GMP synthase [glutamine-hydrolyzing] (Glutamineamidotransferase) (GMP synthetase)
SAPIG0470	SAPIG0470	Essential	485775	486560	-1	6	0.00282486	786	2	bovine pathogenicity island protein Orf20
SAPIG0544	SAPIG0544	Essential	560986	562683	1	30	0.00850229	1698	13	DNA polymerase III subunit gamma/tau
SAPIG0545	SAPIG0545	Essential	562773	563090	1	0	0	318	0	conserved hypothetical protein
SAPIG0546	recR	Essential	563097	563693	1	3	0.00185874	597	1	recombination protein RecR
SAPIG0548	tmk	Essential	571495	572112	1	7	0.00897666	618	5	thymidylate kinase
SAPIG0550	SAPIG0550	Essential	572683	573609	1	9	0.00718563	927	6	DNA polymerase III delta' subunit
SAPIG0556	metG	Essential	577143	579116	1	93	0.0073157	1974	13	methionyl-tRNA synthetase
SAPIG0565	glmU	Essential	585000	586352	1	28	0.00492611	1353	6	UDP-N-acetylglucosamine diphosphorylase/glucosamine-1-phosphate N-acetyltransferase
SAPIG0566	prsA	Essential	586499	587464	1	9	0.00344828	966	3	ribose-phosphate pyrophosphokinase
SAPIG0568	pth	Essential	588578	589150	1	4	0.00387597	573	2	peptidyl-tRNA hydrolase
SAPIG0573	SAPIG0573	Essential	595643	596035	1	8	0.00564972	393	2	cell-division initiation protein
SAPIG0575	SAPIG0575	Essential	596721	598016	1	15	0.00342759	1296	4	tRNA(Ile)-lysidine synthase (tRNA(Ile)-lysidinesynthetase) (tRNA(Ile)-2-lysyl-cytidine synthase)
SAPIG0576	hpt	Essential	598021	598560	1	13	0.00823045	540	4	hypoxanthine phosphoribosyltransferase
SAPIG0577	SAPIG0577	Essential	598818	600911	1	769	0.0270557	2094	51	putative Cell division protease FtsH homolog
SAPIG0580	folP	Essential	603348	604151	1	4	0.00138122	804	1	dihydropteroate synthase
SAPIG0581	folB	Essential	604129	604494	1	21	0.0121212	366	4	dihydroneopterin aldolase
SAPIG0582	folK	Essential	604491	604967	1	4	0.00232558	477	1	2-amino-4-hydroxy-6-hydroxymethyldihydropteridine pyrophosphokinase
SAPIG0583	lysS	Essential	605507	606994	1	26	0.00671642	1488	9	lysyl-tRNA synthetase
SAPIG0603	gltX	Essential	631423	632877	1	54	0.0129771	1455	17	glutamyl-tRNA synthetase
SAPIG0604	cysE	Essential	633307	633948	1	21	0.00865052	642	5	serine O-acetyltransferase
SAPIG0605	cysS	Essential	633932	635332	1	17	0.00396511	1401	5	cysteinyl-tRNA synthetase
SAPIG0612	rplK	Essential	638896	639318	1	1	0.00262467	423	1	ribosomal protein L11
SAPIG0613	rplA	Essential	639526	640218	1	13	0.00801282	693	5	ribosomal protein L1
SAPIG0614	SAPIG0614	Essential	640490	640990	1	5	0.00221729	501	1	50S ribosomal protein L10
SAPIG0615	rplL	Essential	641033	641401	1	2	0.003003	369	1	ribosomal protein L7/L12
SAPIG0617	rpoB	Essential	642399	645950	1	76	0.00813262	3552	26	DNA-directed RNA polymerase
SAPIG0618	rpoC	Essential	646087	649710	1	48	0.00490497	3624	16	DNA-directed RNA polymerase
SAPIG0620	rpsL	Essential	650199	650612	1	6	0.0107239	414	4	ribosomal protein S12
SAPIG0621	rpsG	Essential	650678	651148	1	2	0.00235849	471	1	ribosomal protein S7
SAPIG0622	fusA	Essential	651271	653352	1	18	0.00373533	2082	7	translation elongation factor G
SAPIG0623	tuf	Essential	653569	654753	1	15	0.00374883	1185	4	translation elongation factor Tu
SAPIG0639	SAPIG0639	Essential	676572	677519	-1	0	0	948	0	transposase
SAPIG0641	SAPIG0641	Essential	679429	680307	-1	15	0.00757576	879	6	conserved hypothetical protein
SAPIG0662	pta	Essential	697891	698877	1	3	0.00224972	987	2	phosphate acetyltransferase
SAPIG0664	mvk	Essential	700303	701223	1	6	0.00361882	921	3	mevalonate kinase
SAPIG0665	mvaD	Essential	701228	702211	1	22	0.00564334	984	5	diphosphomevalonate decarboxylase
SAPIG0666	SAPIG0666	Essential	702224	703300	1	24	0.00618557	1077	6	phosphomevalonate kinase
SAPIG0688	argS	Essential	721582	723243	1	28	0.00668449	1662	10	arginyl-tRNA synthetase
SAPIG0715	SAPIG0715	Essential	748087	748851	1	3	0.00290276	765	2	UDP-N-acetyl-D-mannosamine transferase
SAPIG0716	SAPIG0716	Essential	748911	749705	-1	16	0.00558659	795	4	teichoic acids export ATP-binding protein TagH (Teichoicacid-transporting ATPase)
SAPIG0717	SAPIG0717	Essential	750052	750864	1	16	0.0068306	813	5	teichoic acid translocation permease protein TagG
SAPIG0718	SAPIG0718	Essential	751017	752066	1	20	0.00529101	1050	5	teichoic acid biosynthesis protein
SAPIG0720	tagD	Essential	753187	753585	1	10	0.00833333	399	3	glycerol-3-phosphate cytidylyltransferase
SAPIG0731	SAPIG0731	Essential	765523	766020	1	10	0.00668151	498	3	conserved hypothetical protein
SAPIG0796	SAPIG0796	Essential	829446	831386	1	47	0.00801374	1941	14	anion-binding protein
SAPIG0807	nrdI	Essential	845994	846392	1	5	0.00833333	399	3	NrdI protein
SAPIG0808	SAPIG0808	Essential	846355	848460	1	30	0.00632911	2106	12	ribonucleoside-diphosphate reductase
SAPIG0809	SAPIG0809	Essential	848580	849551	1	3	0.00228571	972	2	ribonucleoside-diphosphate reductase
SAPIG0814	murB	Essential	854389	855312	-1	8	0.00360577	924	3	UDP-N-acetylenolpyruvoylglucosamine reductase
SAPIG0823	SAPIG0823	Essential	863270	864325	1	13	0.00525762	1056	5	probable undecaprenyl-phosphate N-acetylglucosaminyl 1-phosphatetransferase (UDP-GlcNAc:undecaprenyl-P GlcNAc 1-Ptransferase)
SAPIG0829	secA	Essential	869300	871831	1	13	0.00263273	2532	6	preprotein translocase
SAPIG0830	prfB	Essential	872265	873257	1	2	0.00223714	993	2	peptide chain release factor 2
SAPIG0836	hprK	Essential	881477	882409	1	6	0.00595238	933	5	HPr(Ser) kinase/phosphatase
SAPIG0840	trxB	Essential	885261	886196	1	35	0.0106762	936	9	thioredoxin-disulfide reductase
SAPIG0841	SAPIG0841	Essential	886542	886769	-1	64	0.0242718	228	5	conserved hypothetical protein
SAPIG0843	SAPIG0843	Essential	887872	888867	1	34	0.0122631	996	11	protein YvcK
SAPIG0846	clpP	Essential	890490	891077	1	1	0.00188679	588	1	ATP-dependent Clp protease
SAPIG0851	gap	Essential	897176	898186	1	30	0.00769231	1011	7	glyceraldehyde-3-phosphate dehydrogenase
SAPIG0852	pgk	Essential	898325	899515	1	14	0.00559701	1191	6	phosphoglycerate kinase
SAPIG0853	tpiA	Essential	899637	900398	1	10	0.00437318	762	3	triose-phosphate isomerase
SAPIG0854	gpmI	Essential	900401	901918	1	36	0.00877835	1518	12	2
SAPIG0855	eno	Essential	902048	903352	1	20	0.00595745	1305	7	phosphopyruvate hydratase
SAPIG0860	smpB	Essential	907746	908210	1	13	0.0071599	465	3	SsrA-binding protein
SAPIG0865	SAPIG0865	Essential	914586	914750	-1	0	0	165	0	hypothetical protein
SAPIG0867	SAPIG0867	Essential	914768	915616	1	875	0.0287582	849	22	lpxtg-motif cell wall anchor domain
SAPIG0897	sufC	Essential	937793	938554	1	6	0.00291545	762	2	FeS assembly ATPase SufC
SAPIG0898	sufD	Essential	938653	939960	1	26	0.00509338	1308	6	FeS assembly protein SufD
SAPIG0899	SAPIG0899	Essential	940075	941316	1	6	0.00268336	1242	3	cysteine desulfurase (Selenocysteine lyase) (Selenocysteine reductase) (Selenocysteine beta-lyase) (SCL)
SAPIG0900	SAPIG0900	Essential	941306	941770	1	1	0.00238663	465	1	SUF system FeS assembly protein
SAPIG0901	sufB	Essential	941921	943318	1	21	0.00397141	1398	5	FeS assembly protein SufB
SAPIG0914	SAPIG0914	Essential	954406	954558	1	5	0.00724638	153	1	conserved hypothetical protein
SAPIG0915	dltA	Essential	954574	956031	1	24	0.00609292	1458	8	D-alanine-activating enzyme
SAPIG0916	SAPIG0916	Essential	956028	957242	1	32	0.00639854	1215	7	protein DltB
SAPIG0917	dltC	Essential	957260	957496	1	0	0	237	0	D-alanyl carrier protein
SAPIG0918	SAPIG0918	Essential	957493	958668	1	10	0.00472144	1176	5	poly D-alanine transfer protein
SAPIG0927	SAPIG0927	Essential	966660	967034	1	6	0.00887574	375	3	thioesterase family protein
SAPIG0930	SAPIG0930	Essential	968839	969132	-1	8	0.0113208	294	3	Na(+)/H(+) antiporter subunit F (Mnh complex subunit F)
SAPIG0931	SAPIG0931	Essential	969132	969611	-1	4	0.00462963	480	2	Na(+)/H(+) antiporter subunit E (Multiple resistance and pHhomeostasis protein E) (Mrp complex subunit E)
SAPIG0932	SAPIG0932	Essential	969613	971109	-1	13	0.0037092	1497	5	Na(+)/H(+) antiporter subunit D (Multiple resistance and pHhomeostasis protein D) (Mrp complex subunit D)
SAPIG0933	SAPIG0933	Essential	971102	971443	-1	148	0.025974	342	8	Na(+)/H(+) antiporter subunit C (Multiple resistance and pHhomeostasis protein C) (Mrp complex subunit C)
SAPIG0934	SAPIG0934	Essential	971443	971871	-1	5	0.00516796	429	2	Na(+)/H(+) antiporter subunit B (Multiple resistance and pHhomeostasis protein B) (Mrp complex subunit B)
SAPIG0935	SAPIG0935	Essential	971864	974269	-1	35	0.00554017	2406	12	Na(+)/H(+) antiporter subunit A (Multiple resistance and pHhomeostasis protein A) (Mrp complex subunit A)
SAPIG0945	pgi	Essential	985255	986586	1	3	0.000834028	1332	1	glucose-6-phosphate isomerase
SAPIG0948	lepB	Essential	988031	988606	1	19	0.00770713	576	4	signal peptidase I
SAPIG0949	addB	Essential	988766	992242	1	46	0.0057508	3477	18	ATP-dependent nuclease subunit B
SAPIG0950	addA	Essential	992243	995896	1	68	0.00729705	3654	24	recombination helicase AddA
SAPIG0969	SAPIG0969	Essential	1015836	1016147	-1	35	0.00711744	312	2	transposase
SAPIG0979	SAPIG0979	Essential	1027874	1028815	1	12	0.00471698	942	4	3-oxoacyl-[acyl-carrier-protein] synthase 3 protein 1 (3-oxoacyl-[acyl-carrier-protein] synthase III protein 1) (Beta-ketoacyl-ACP synthase III 1) (KAS III 1) (bFabH1)
SAPIG0980	fabF	Essential	1028827	1030071	1	17	0.0044603	1245	5	3-oxoacyl-[acyl-carrier-protein] synthase 2
SAPIG0992	trpS	Essential	1042334	1043323	-1	14	0.00673401	990	6	tryptophanyl-tRNA synthetase
SAPIG0993	SAPIG0993	Essential	1043618	1044013	1	10	0.00840336	396	3	regulatory protein spx
SAPIG1002	SAPIG1002	Essential	1051619	1052428	1	12	0.00411523	810	3	NAD
SAPIG1006	SAPIG1006	Essential	1056817	1057587	1	13	0.00432277	771	3	enoyl-[acyl-carrier-protein] reductase [NADH] (nadh-dependent enoyl-acp reductase)
SAPIG1011	SAPIG1011	Essential	1062495	1063355	-1	63	0.0219355	861	17	MFS-type transporter
SAPIG1012	SAPIG1012	Essential	1063366	1063581	1	10	0.0102564	216	2	hypothetical protein
SAPIG1013	SAPIG1013	Essential	1063663	1064838	-1	4	0.00283286	1176	3	UDP-glucose diacylglycerol glucosyltransferase
SAPIG1014	SAPIG1014	Essential	1065269	1066753	1	7	0.00299177	1485	4	UDP-N-acetylmuramoylalanyl-D-glutamate--2
SAPIG1017	SAPIG1017	Essential	1068864	1069661	1	50	0.0111266	798	8	toxic anion resistance protein
SAPIG1039	menA	Essential	1086816	1087754	-1	24	0.0130024	939	11	1
SAPIG1086	SAPIG1086	Essential	1139046	1140743	-1	16	0.00327011	1698	5	protein_0989
SAPIG1087	SAPIG1087	Essential	1140743	1140961	-1	0	0	219	0	conserved domain protein
SAPIG1088	def	Essential	1141443	1141994	-1	5	0.00201207	552	1	peptide deformylase
SAPIG1092	SAPIG1092	Essential	1145340	1146632	1	144	0.0300687	1293	35	dihydrolipoyllysine-residue acetyltransferase component of pyruvatedehydrogenase complex (E2) (Dihydrolipoamideacetyltransferase component of pyruvate dehydrogenase complex)
SAPIG1110	SAPIG1110	Essential	1161777	1163003	1	13	0.00452489	1227	5	cell cycle protein
SAPIG1121	coaD	Essential	1174220	1174702	1	4	0.0045977	483	2	pantetheine-phosphate adenylyltransferase
SAPIG1124	rpmF	Essential	1176667	1176840	1	43	0.00636943	174	1	ribosomal protein L32
SAPIG1134	pheS	Essential	1186644	1187702	1	20	0.00733753	1059	7	phenylalanyl-tRNA synthetase
SAPIG1135	pheT	Essential	1187702	1190104	1	28	0.00369857	2403	8	phenylalanyl-tRNA synthetase
SAPIG1141	trx	Essential	1196883	1197197	1	2	0.00352113	315	1	thioredoxin
SAPIG1146	murI	Essential	1203114	1203914	1	5	0.00277393	801	2	glutamate racemase
SAPIG1177	SAPIG1177	Essential	1227877	1228278	1	5	0.00552486	402	2	cell division protein
SAPIG1178	SAPIG1178	Essential	1228259	1230493	1	21	0.00397614	2235	8	penicillin-binding protein 2B (PBP-2B)
SAPIG1179	mraY	Essential	1230785	1231750	1	19	0.00574713	966	5	phospho-N-acetylmuramoyl-pentapeptide-transferase
SAPIG1180	murD	Essential	1231752	1233101	1	12	0.00493827	1350	6	UDP-N-acetylmuramoylalanine--D-glutamate ligase
SAPIG1181	SAPIG1181	Essential	1233117	1234436	1	20	0.00589226	1320	7	cell division protein
SAPIG1182	ftsA	Essential	1234541	1235947	1	12	0.00315706	1407	4	cell division protein FtsA
SAPIG1183	ftsZ	Essential	1235980	1237152	1	25	0.00852273	1173	9	cell division protein FtsZ
SAPIG1187	SAPIG1187	Essential	1238902	1239456	1	3	0.002	555	1	YlmF
SAPIG1191	ileS	Essential	1241509	1244262	1	35	0.00524405	2754	13	isoleucyl-tRNA synthetase
SAPIG1207	gmk	Essential	1260699	1261322	1	0	0	624	0	guanylate kinase
SAPIG1209	coaBC	Essential	1261756	1262955	1	16	0.00555556	1200	6	phosphopantothenoylcysteine decarboxylase/phosphopantothenate--cysteine ligase
SAPIG1210	SAPIG1210	Essential	1262955	1265363	1	36	0.00691563	2409	15	primosomal protein N' (ATP-dependent helicase PriA)(Replication factor Y)
SAPIG1215	fmt	Essential	1267958	1268893	1	13	0.00355872	936	3	methionyl-tRNA formyltransferase
SAPIG1220	rsgA	Essential	1274263	1275138	1	26	0.0101394	876	8	ribosome small subunit-dependent GTPase A
SAPIG1221	rpe	Essential	1275139	1275783	1	7	0.00516351	645	3	ribulose-phosphate 3-epimerase
SAPIG1226	recG	Essential	1279668	1281728	1	106	0.0188679	2061	35	ATP-dependent DNA helicase RecG
SAPIG1228	plsX	Essential	1282508	1283494	1	15	0.00787402	987	7	fatty acid/phospholipid synthesis protein PlsX
SAPIG1229	fabD	Essential	1283487	1284413	1	4	0.00359281	927	3	malonyl CoA-acyl carrier protein transacylase
SAPIG1230	fabG	Essential	1284406	1285140	1	8	0.00302115	735	2	3-oxoacyl-(acyl-carrier-protein) reductase
SAPIG1232	acpP	Essential	1285509	1285742	1	0	0	234	0	acyl carrier protein
SAPIG1234	smc	Essential	1286736	1290302	1	59	0.00809717	3567	26	chromosome segregation protein SMC
SAPIG1235	SAPIG1235	Essential	1290302	1291552	1	9	0.0035524	1251	4	cell division protein FtsY
SAPIG1237	ffh	Essential	1291897	1293264	1	15	0.00405844	1368	5	signal recognition particle protein
SAPIG1238	rpsP	Essential	1293699	1293974	1	4	0.00401606	276	1	ribosomal protein S16
SAPIG1239	rimM	Essential	1294162	1294665	1	14	0.00660793	504	3	16S rRNA processing protein RimM
SAPIG1240	trmD	Essential	1294665	1295402	1	7	0.00451128	738	3	tRNA (guanine-N1)-methyltransferase
SAPIG1241	rplS	Essential	1295505	1295855	1	5	0.00632911	351	2	ribosomal protein L19
SAPIG1243	SAPIG1243	Essential	1299104	1299988	1	17	0.00627353	885	5	GTPase family
SAPIG1245	SAPIG1245	Essential	1300848	1302014	1	29	0.00951475	1167	10	succinyl-CoA synthetase beta chain (SCS-alpha)(Vegetative protein 63) (VEG63)
SAPIG1246	sucD	Essential	1302036	1302944	1	76	0.017094	909	14	succinate-CoA ligase
SAPIG1252	topA	Essential	1305871	1307946	1	392	0.00749064	2076	14	DNA topoisomerase I
SAPIG1254	xerC	Essential	1309826	1310722	1	19	0.0111386	897	9	tyrosine recombinase XerC
SAPIG1257	codY	Essential	1312758	1313531	1	26	0.010043	774	7	GTP-sensing transcriptional pleiotropic repressor CodY
SAPIG1258	rpsB	Essential	1313873	1314640	1	54	0.00867052	768	6	ribosomal protein S2
SAPIG1259	tsf	Essential	1314822	1315703	1	4	0.00125945	882	1	translation elongation factor Ts
SAPIG1260	pyrH	Essential	1315840	1316562	1	7	0.00460829	723	3	UMP kinase
SAPIG1261	frr	Essential	1316581	1317135	1	12	0.01	555	5	ribosome recycling factor
SAPIG1262	uppS	Essential	1317508	1318278	1	3	0.00144092	771	1	di-trans
SAPIG1263	cdsA	Essential	1318285	1319067	1	13	0.0070922	783	5	phosphatidate cytidylyltransferase
SAPIG1265	proS	Essential	1320585	1322288	1	31	0.00521512	1704	8	prolyl-tRNA synthetase
SAPIG1266	polC	Essential	1322545	1326861	1	26	0.00205867	4317	8	DNA polymerase III
SAPIG1268	nusA	Essential	1327639	1328814	1	64	0.00472144	1176	5	transcription termination factor NusA
SAPIG1269	SAPIG1269	Essential	1328835	1329119	1	0	0	285	0	conserved hypothetical protein
SAPIG1270	SAPIG1270	Essential	1329116	1329433	1	27	0.0243902	318	7	ribosomal protein L7AE family
SAPIG1271	infB	Essential	1329438	1331555	1	21	0.00367069	2118	7	translation initiation factor IF-2
SAPIG1274	ribF	Essential	1333393	1334364	1	9	0.00571429	972	5	riboflavin biosynthesis protein RibF
SAPIG1275	rpsO	Essential	1334479	1334748	1	6	0.00823045	270	2	ribosomal protein S15
SAPIG1277	SAPIG1277	Essential	1337450	1339123	1	20	0.00597213	1674	9	RNA-metabolising metallo-beta-lactamase
SAPIG1285	pgsA	Essential	1347129	1347707	1	14	0.00574713	579	3	CDP-diacylglycerol--glycerol-3-phosphate 3-phosphatidyltransferase
SAPIG1287	recA	Essential	1349248	1350291	1	15	0.00531915	1044	5	protein RecA
SAPIG1288	SAPIG1288	Essential	1350645	1352204	1	21	0.00569801	1560	8	conserved hypothetical protein
SAPIG1290	SAPIG1290	Essential	1352890	1353687	1	63	0.0292072	798	21	conserved hypothetical protein
SAPIG1293	SAPIG1293	Essential	1356636	1357583	1	1	0.00117096	948	1	transposase
SAPIG1310	SAPIG1310	Essential	1376531	1376899	1	7	0.00600601	369	2	glutamine synthetase repressor
SAPIG1311	glnA	Essential	1376918	1378258	1	20	0.0057995	1341	7	glutamine synthetase
SAPIG1341	lexA	Essential	1405656	1406279	-1	12	0.00533808	624	3	LexA repressor
SAPIG1344	tkt	Essential	1407151	1409139	1	21	0.00558347	1989	10	transketolase
SAPIG1345	SAPIG1345	Essential	1409417	1409659	1	4	0.00913242	243	2	conserved domain protein
SAPIG1351	SAPIG1351	Essential	1417279	1417524	1	83	0.0315315	246	7	conserved hypothetical protein
SAPIG1355	SAPIG1355	Essential	1422048	1422656	-1	3	0.00182149	609	1	conserved hypothetical protein
SAPIG1356	parE	Essential	1422856	1424853	1	8	0.00222346	1998	4	DNA topoisomerase IV
SAPIG1357	parC	Essential	1424853	1427255	1	26	0.00554785	2403	12	DNA topoisomerase IV
SAPIG1375	SAPIG1375	Essential	1447733	1448995	1	1	0.000879507	1263	1	aminoacyltransferase FemA (Factor essential forexpression of methicillin resistance A)
SAPIG1376	SAPIG1376	Essential	1449014	1450273	1	6	0.00176367	1260	2	aminoacyltransferase FemB (Factor essential forexpression of methicillin resistance B)
SAPIG1419	murG	Essential	1495225	1496295	-1	28	0.00622407	1071	6	undecaprenyldiphospho-muramoylpentapeptide beta-N-acetylglucosaminyltransferase
SAPIG1427	folA	Essential	1501519	1501998	-1	2	0.00462963	480	2	dihydrofolate reductase
SAPIG1428	thyA	Essential	1502198	1503154	-1	2	0.00232019	957	2	thymidylate synthase
SAPIG1444	SAPIG1444	Essential	1553144	1553260	-1	1	0.00943396	117	1	conserved hypothetical protein
SAPIG1449	recU	Essential	1555164	1555790	1	10	0.00530973	627	3	recombination protein U
SAPIG1450	SAPIG1450	Essential	1555787	1557970	1	11	0.00254323	2184	5	penicillin-binding protein 1A/1B (PBP1)
SAPIG1453	SAPIG1453	Essential	1559483	1560169	-1	1	0.00161551	687	1	DNA replication initiation protein
SAPIG1456	SAPIG1456	Essential	1564829	1565800	-1	113	0.0125714	972	11	biotin-[acetyl-CoA-carboxylase] ligase
SAPIG1457	SAPIG1457	Essential	1565787	1566989	-1	9	0.00277008	1203	3	cca-adding enzyme (trnanucleotidyltransferase) (trna adenylyl-/cytidylyl-transferase) (trnacca-pyrophosphorylase) (trna-nt)
SAPIG1460	SAPIG1460	Essential	1569032	1569730	-1	14	0.00634921	699	4	Zn-dependent protease
SAPIG1468	SAPIG1468	Essential	1577099	1578058	-1	32	0.0127315	960	11	heptaprenyl diphosphate synthase component II (hepppsynthase subunit 2) (spore germination protein c3)
SAPIG1471	SAPIG1471	Essential	1579791	1580063	-1	2	0.00406504	273	1	DNA-binding protein HU 1 (DNA-binding protein II) (HB)
SAPIG1473	engA	Essential	1581249	1582559	-1	21	0.00677966	1311	8	GTP-binding protein EngA
SAPIG1476	cmk	Essential	1584668	1585327	-1	9	0.00673401	660	4	cytidylate kinase
SAPIG1489	SAPIG1489	Essential	1597005	1597403	-1	0	0	399	0	hypothetical protein
SAPIG1490	SAPIG1490	Essential	1597473	1597919	-1	0	0	447	0	conserved hypothetical protein
SAPIG1491	SAPIG1491	Essential	1597941	1598120	-1	0	0	180	0	conserved hypothetical protein
SAPIG1494	SAPIG1494	Essential	1601020	1601319	-1	46	0.0222222	300	6	conserved hypothetical protein
SAPIG1495	SAPIG1495	Essential	1601365	1601529	-1	20	0.00671141	165	1	conserved hypothetical protein
SAPIG1496	SAPIG1496	Essential	1601522	1601653	-1	0	0	132	0	conserved hypothetical protein
SAPIG1497	SAPIG1497	Essential	1601833	1602138	-1	0	0	306	0	hypothetical phage-related protein
SAPIG1498	SAPIG1498	Essential	1602184	1602348	-1	0	0	165	0	conserved hypothetical protein
SAPIG1499	SAPIG1499	Essential	1602341	1602730	-1	66	0.022792	390	8	conserved hypothetical protein
SAPIG1500	SAPIG1500	Essential	1602802	1604268	-1	0	0	1467	0	conserved hypothetical protein
SAPIG1501	SAPIG1501	Essential	1604268	1606178	-1	0	0	1911	0	lytic system
SAPIG1502	SAPIG1502	Essential	1606194	1606484	-1	0	0	291	0	conserved hypothetical protein
SAPIG1503	SAPIG1503	Essential	1606484	1608067	-1	0	0	1584	0	conserved hypothetical protein
SAPIG1504	SAPIG1504	Essential	1608076	1608900	-1	0	0	825	0	conserved hypothetical protein
SAPIG1505	SAPIG1505	Essential	1608900	1613558	-1	390	0.00643777	4659	27	prophage L54a
SAPIG1506	SAPIG1506	Essential	1613693	1615099	-1	0	0	1407	0	prophage L54a
SAPIG1507	SAPIG1507	Essential	1615113	1615271	-1	0	0	159	0	conserved hypothetical protein
SAPIG1508	SAPIG1508	Essential	1615313	1615663	-1	0	0	351	0	conserved hypothetical protein
SAPIG1509	SAPIG1509	Essential	1615721	1616176	-1	0	0	456	0	major tail protein
SAPIG1510	SAPIG1510	Essential	1616268	1616909	-1	1	0.0017301	642	1	phage major tail protein
SAPIG1511	SAPIG1511	Essential	1616944	1617339	-1	0	0	396	0	conserved hypothetical protein
SAPIG1512	SAPIG1512	Essential	1617340	1617741	-1	0	0	402	0	conserved hypothetical protein
SAPIG1513	SAPIG1513	Essential	1617738	1618070	-1	0	0	333	0	conserved hypothetical protein
SAPIG1514	SAPIG1514	Essential	1618082	1618360	-1	0	0	279	0	conserved hypothetical protein
SAPIG1515	SAPIG1515	Essential	1618429	1619592	-1	0	0	1164	0	phage major capsid protein
SAPIG1516	SAPIG1516	Essential	1619604	1620377	-1	2	0.00286944	774	2	protease
SAPIG1517	SAPIG1517	Essential	1620361	1621599	-1	0	0	1239	0	phage portal protein
SAPIG1518	SAPIG1518	Essential	1621604	1623295	-1	23	0.0019698	1692	3	putative phage terminase
SAPIG1519	SAPIG1519	Essential	1623285	1623590	-1	0	0	306	0	phage terminase
SAPIG1520	SAPIG1520	Essential	1623718	1624032	-1	79	0.0246479	315	7	phage endonuclease
SAPIG1523	SAPIG1523	Essential	1625988	1626278	-1	0	0	291	0	phi related protein
SAPIG1524	SAPIG1524	Essential	1626473	1626595	1	0	0	123	0	conserved hypothetical protein
SAPIG1525	SAPIG1525	Essential	1626619	1629066	-1	1	0.000453721	2448	1	virulence-associated E family protein
SAPIG1526	SAPIG1526	Essential	1629354	1629554	-1	0	0	201	0	conserved domain protein
SAPIG1527	SAPIG1527	Essential	1629622	1629774	-1	0	0	153	0	conserved domain protein
SAPIG1528	SAPIG1528	Essential	1629771	1630157	-1	0	0	387	0	conserved hypothetical protein
SAPIG1529	SAPIG1529	Essential	1630154	1630360	-1	0	0	207	0	conserved domain protein
SAPIG1530	SAPIG1530	Essential	1630397	1630933	-1	0	0	537	0	dUTPase
SAPIG1531	SAPIG1531	Essential	1630926	1631174	-1	0	0	249	0	phi PVL ORF 52 analogue
SAPIG1532	SAPIG1532	Essential	1631167	1631532	-1	0	0	366	0	conserved hypothetical protein
SAPIG1533	SAPIG1533	Essential	1631529	1631966	-1	0	0	438	0	conserved hypothetical protein
SAPIG1534	SAPIG1534	Essential	1631963	1632154	-1	0	0	192	0	conserved hypothetical protein
SAPIG1535	SAPIG1535	Essential	1632154	1632561	-1	0	0	408	0	conserved hypothetical protein
SAPIG1536	SAPIG1536	Essential	1632564	1632770	-1	0	0	207	0	conserved hypothetical protein
SAPIG1537	SAPIG1537	Essential	1632784	1633026	-1	0	0	243	0	phage Conserved Open Reading Frame 51
SAPIG1538	SAPIG1538	Essential	1633032	1633286	-1	0	0	255	0	77ORF050
SAPIG1539	SAPIG1539	Essential	1633286	1633687	-1	0	0	402	0	conserved hypothetical protein
SAPIG1540	SAPIG1540	Essential	1633884	1635845	-1	0	0	1962	0	DNA polymerase
SAPIG1541	SAPIG1541	Essential	1635905	1636462	-1	0	0	558	0	conserved phage-associated protein
SAPIG1542	SAPIG1542	Essential	1636488	1637654	-1	276	0.0152236	1167	16	conserved phage-associated protein
SAPIG1543	SAPIG1543	Essential	1637651	1638013	-1	0	0	363	0	conserved hypothetical protein
SAPIG1544	SAPIG1544	Essential	1638028	1638351	-1	0	0	324	0	conserved hypothetical protein
SAPIG1545	SAPIG1545	Essential	1638604	1638867	-1	0	0	264	0	phi PVL ORF 37 analogue
SAPIG1546	SAPIG1546	Essential	1638960	1639106	-1	0	0	147	0	conserved hypothetical protein
SAPIG1547	SAPIG1547	Essential	1639161	1639526	1	0	0	366	0	conserved hypothetical protein
SAPIG1549	SAPIG1549	Essential	1639796	1640005	1	0	0	210	0	conserved hypothetical protein
SAPIG1548	SAPIG1548	Essential	1639995	1640138	-1	9	0.00769231	144	1	conserved hypothetical protein
SAPIG1552	SAPIG1552	Essential	1641008	1641739	1	561	0.030349	732	20	phage repressor
SAPIG1560	scpB	Essential	1649742	1650284	-1	25	0.0163599	543	8	segregation and condensation protein B
SAPIG1561	SAPIG1561	Essential	1650277	1651008	-1	18	0.00758725	732	5	ScpA/B protein
SAPIG1563	xerD	Essential	1651684	1652571	-1	9	0.005	888	4	tyrosine recombinase XerD
SAPIG1564	SAPIG1564	Essential	1652620	1653069	-1	6	0.00493827	450	2	transcriptional regulator
SAPIG1570	rnz	Essential	1657003	1657923	-1	5	0.00120627	921	1	ribonuclease Z
SAPIG1571	zwf	Essential	1658236	1659720	1	7	0.00373972	1485	5	glucose-6-phosphate dehydrogenase
SAPIG1576	gnd	Essential	1664367	1665773	-1	11	0.00394633	1407	5	6-phosphogluconate dehydrogenase
SAPIG1581	SAPIG1581	Essential	1669324	1670598	-1	39	0.011324	1275	13	lipoamide acyltransferase component of branched-chain alpha-keto aciddehydrogenase complex (Dihydrolipoyllysine-residue (2-methylpropanoyl)transferase) (E2) (Dihydrolipoamide branched chaintransacylase)
SAPIG1582	SAPIG1582	Essential	1670611	1671594	-1	7	0.003386	984	3	2-oxoisovalerate dehydrogenase subunit beta (branched-chain alpha-keto acid dehydrogenase e1 component beta chain) (bckdhe1-beta)
SAPIG1583	SAPIG1583	Essential	1671594	1672586	-1	29	0.0123043	993	11	2-oxoisovalerate dehydrogenase subunit alpha (branched-chain alpha-keto acid dehydrogenase e1 component alpha chain) (bckdhe1-alpha)
SAPIG1584	lpdA	Essential	1672602	1674023	-1	168	0.0265625	1422	34	dihydrolipoyl dehydrogenase
SAPIG1592	accC	Essential	1680016	1681371	-1	19	0.00573301	1356	7	acetyl-CoA carboxylase
SAPIG1593	accB	Essential	1681371	1681835	-1	0	0	465	0	acetyl-CoA carboxylase
SAPIG1594	efp	Essential	1682308	1682865	-1	1	0.00198807	558	1	translation elongation factor P
SAPIG1596	SAPIG1596	Essential	1684057	1684638	1	113	0.0305344	582	16	lipoprotein
SAPIG1616	rpmG	Essential	1699367	1699516	-1	35	0.0296296	150	4	ribosomal protein L33
SAPIG1625	SAPIG1625	Essential	1708376	1709053	-1	7	0.00490998	678	3	Bcl-2 family protein
SAPIG1626	SAPIG1626	Essential	1709184	1710290	-1	21	0.00501505	1107	5	RNA polymerase sigma factor RpoD (Sigma-A) (Sigma-43)
SAPIG1627	SAPIG1627	Essential	1710514	1712313	-1	27	0.0037037	1800	6	DNA primase
SAPIG1630	glyS	Essential	1714161	1715552	1	21	0.00558659	1392	7	glycyl-tRNA synthetase
SAPIG1631	recO	Essential	1715703	1716449	-1	0	0	747	0	DNA repair protein RecO
SAPIG1632	era	Essential	1716477	1717376	-1	16	0.00740741	900	6	GTP-binding protein Era
SAPIG1635	SAPIG1635	Essential	1718139	1718606	-1	5	0.00473934	468	2	conserved hypothetical protein
SAPIG1641	rpsU	Essential	1722507	1722683	-1	5	0.0125	177	2	ribosomal protein S21
SAPIG1645	dnaJ	Essential	1726025	1727164	-1	19	0.00584795	1140	6	chaperone protein DnaJ
SAPIG1646	dnaK	Essential	1727300	1729132	-1	20	0.0030303	1833	5	chaperone protein DnaK
SAPIG1647	grpE	Essential	1729201	1729827	-1	19	0.00707965	627	4	co-chaperone GrpE
SAPIG1652	holA	Essential	1735147	1736121	-1	12	0.00341686	975	3	DNA polymerase III
SAPIG1659	nadD	Essential	1741310	1741879	-1	4	0.00194932	570	1	nicotinate (nicotinamide) nucleotide adenylyltransferase
SAPIG1660	SAPIG1660	Essential	1741882	1742172	-1	68	0.019084	291	5	conserved hypothetical protein
SAPIG1662	SAPIG1662	Essential	1742996	1744096	-1	12	0.00201816	1101	2	GTPase family protein
SAPIG1663	yqeG	Essential	1744097	1744624	-1	11	0.00630252	528	3	had superfamily (subfamily iiia) phosphatase
SAPIG1680	SAPIG1680	Essential	1759251	1759679	-1	30	0.0232558	429	9	conserved hypothetical protein
SAPIG1682	alaS	Essential	1760006	1762639	-1	41	0.0033741	2634	8	alanyl-tRNA synthetase
SAPIG1685	trmU	Essential	1766814	1767932	-1	12	0.00496032	1119	5	tRNA (5-methylaminomethyl-2-thiouridylate)-methyltransferase
SAPIG1686	SAPIG1686	Essential	1767933	1769075	-1	15	0.00485909	1143	5	cysteine desulfurase
SAPIG1693	aspS	Essential	1774280	1776046	-1	35	0.0087995	1767	14	aspartyl-tRNA synthetase
SAPIG1694	hisS	Essential	1776062	1777324	-1	4	0.00263852	1263	3	histidyl-tRNA synthetase
SAPIG1696	dtd	Essential	1778657	1779109	-1	2	0.00490196	453	2	D-tyrosyl-tRNA(Tyr) deacylase
SAPIG1697	SAPIG1697	Essential	1779121	1781310	-1	346	0.0101471	2190	20	GTP pyrophosphokinase (ATP:GTP 3'-pyrophosphotransferase)(ppGpp synthetase I) ((P)ppGpp synthetase)
SAPIG1704	ruvB	Essential	1789776	1790780	-1	4	0.00220994	1005	2	holliday junction DNA helicase RuvB
SAPIG1705	ruvA	Essential	1790812	1791414	-1	5	0.00552486	603	3	holliday junction DNA helicase RuvA
SAPIG1707	SAPIG1707	Essential	1791896	1793188	-1	18	0.00687285	1293	8	Spo0B-associated GTP-binding protein
SAPIG1708	rpmA	Essential	1793675	1793959	-1	3	0.00389105	285	1	ribosomal protein L27
SAPIG1709	SAPIG1709	Essential	1793971	1794291	-1	3	0.00346021	321	1	conserved hypothetical protein
SAPIG1710	rplU	Essential	1794297	1794605	-1	7	0.00716846	309	2	ribosomal protein L21
SAPIG1717	SAPIG1717	Essential	1799680	1800951	-1	26	0.00786026	1272	9	folylpolyglutamate synthase (folylpoly-gamma-glutamatesynthetase) (fpgs) (tetrahydrofolate synthase)(tetrahydrofolylpolyglutamate synthase)
SAPIG1718	valS	Essential	1800964	1803594	-1	42	0.00506757	2631	12	valyl-tRNA synthetase
SAPIG1728	SAPIG1728	Essential	1812418	1813008	-1	1	0.0018797	591	1	probable GTP-binding protein EngB
SAPIG1729	clpX	Essential	1813162	1814424	-1	24	0.00967458	1263	11	ATP-dependent Clp protease
SAPIG1732	SAPIG1732	Essential	1816987	1817595	-1	2	0.00182149	609	1	MutT/nudix family protein
SAPIG1733	rplT	Essential	1817737	1818093	-1	11	0.00931677	357	3	ribosomal protein L20
SAPIG1734	rpmI	Essential	1818140	1818340	-1	4	0.0110497	201	2	ribosomal protein L35
SAPIG1735	infC	Essential	1818369	1818929	-1	7	0.0019802	561	1	translation initiation factor IF-3
SAPIG1736	SAPIG1736	Essential	1819125	1820618	-1	22	0.00520446	1494	7	lysine-specific permease
SAPIG1737	thrS	Essential	1821044	1822981	-1	53	0.00859599	1938	15	threonyl-tRNA synthetase
SAPIG1738	SAPIG1738	Essential	1823394	1824314	-1	9	0.00241255	921	2	primosomal protein DnaI
SAPIG1739	SAPIG1739	Essential	1824314	1825714	-1	4	0.00158604	1401	2	chromosome replication initiation/membrane attachment protein
SAPIG1742	coaE	Essential	1827590	1828213	-1	5	0.00355872	624	2	dephospho-CoA kinase
SAPIG1751	pyk	Essential	1841272	1843029	-1	818	0.0164245	1758	26	pyruvate kinase
SAPIG1752	pfkA	Essential	1843051	1844019	-1	15	0.0045819	969	4	6-phosphofructokinase
SAPIG1753	accA	Essential	1844288	1845232	-1	29	0.00587544	945	5	acetyl-CoA carboxylase
SAPIG1754	accD	Essential	1845232	1846089	-1	10	0.00388098	858	3	acetyl-CoA carboxylase
SAPIG1756	SAPIG1756	Essential	1847962	1851159	-1	35	0.0024314	3198	7	DNA polymerase III subunit alpha
SAPIG1757	SAPIG1757	Essential	1851180	1852121	-1	85	0.0294811	942	25	DHH family protein
SAPIG1764	ackA	Essential	1859155	1860357	-1	16	0.00738689	1203	8	acetate kinase
SAPIG1770	ezrA	Essential	1865620	1867314	-1	90	0.0216252	1695	33	septation ring formation regulator EzrA
SAPIG1772	rpsD	Essential	1868159	1868761	1	5	0.00368324	603	2	ribosomal protein S4
SAPIG1779	SAPIG1779	Essential	1876094	1876711	-1	11	0.005386	618	3	1-acylglycerol-3-phosphate O-acyltransferase
SAPIG1781	tyrS	Essential	1878251	1879513	-1	10	0.00351803	1263	4	tyrosyl-tRNA synthetase
SAPIG1792	SAPIG1792	Essential	1894513	1895004	-1	155	0.0180587	492	8	conserved protein YtxG
SAPIG1793	murC	Essential	1895078	1896391	-1	15	0.00591716	1314	7	UDP-N-acetylmuramate--alanine ligase
SAPIG1802	SAPIG1802	Essential	1905842	1906633	-1	6	0.00140252	792	1	aminoglycoside phosphotransferase family protein
SAPIG1807	SAPIG1807	Essential	1910782	1912443	-1	16	0.00467914	1662	7	polysaccharide biosynthesis protein
SAPIG1811	leuS	Essential	1921437	1923854	-1	38	0.00459348	2418	10	leucyl-tRNA synthetase
SAPIG1838	metK	Essential	1947765	1948958	-1	24	0.0055814	1194	6	methionine adenosyltransferase
SAPIG1884	SAPIG1884	Essential	1983577	1984221	-1	0	0	645	0	transposition helper protein
SAPIG1886	SAPIG1886	Essential	1984356	1985591	-1	56	0.00628931	1236	7	transposase
SAPIG1908	SAPIG1908	Essential	2000760	2001701	-1	41	0.0235849	942	20	3'-5' exoribonuclease YhaM
SAPIG1913	SAPIG1913	Essential	2008469	2008933	-1	114	0.026253	465	11	helix-turn-helix domain protein
SAPIG1981	map	Essential	2055230	2055988	-1	8	0.00438596	759	3	methionine aminopeptidase
SAPIG1984	SAPIG1984	Essential	2058385	2059116	-1	1	0.00151745	732	1	cobyric acid synthase CobQ
SAPIG1985	SAPIG1985	Essential	2059118	2060431	-1	12	0.00338123	1314	4	Mur ligase family protein
SAPIG1991	SAPIG1991	Essential	2065694	2066641	-1	17	0.00936768	948	8	conserved hypothetical protein
SAPIG1993	SAPIG1993	Essential	2067353	2068780	-1	8	0.00233281	1428	3	aspartyl/glutamyl-tRNA(Asn/Gln) amidotransferase subunit B (Asp/Glu-ADT subunit B)
SAPIG1994	SAPIG1994	Essential	2068793	2070250	-1	13	0.00456969	1458	6	glutamyl-tRNA(Gln) amidotransferase subunit A (Glu-ADTsubunit A)
SAPIG1995	gatC	Essential	2070252	2070554	-1	0	0	303	0	glutamyl-tRNA(Gln) amidotransferase
SAPIG1998	ligA	Essential	2073760	2075763	-1	24	0.00498891	2004	9	DNA ligase
SAPIG1999	pcrA	Essential	2075767	2077959	-1	32	0.00455927	2193	9	ATP-dependent DNA helicase PcrA
SAPIG2007	nadE	Essential	2084214	2085035	-1	7	0.00540541	822	4	NAD+ synthetase
SAPIG2008	pncB	Essential	2085028	2086497	-1	6	0.00151172	1470	2	putative nicotinate phosphoribosyltransferase
SAPIG2014	SAPIG2014	Essential	2092610	2093539	1	14	0.00477897	930	4	manganese-dependent inorganic pyrophosphatase (Pyrophosphate phospho-hydrolase) (PPase)
SAPIG2036	SAPIG2036	Essential	2113855	2115093	-1	1	0.000896057	1239	1	ftsk/spoiiie family protein
SAPIG2037	SAPIG2037	Essential	2115096	2115212	-1	0	0	117	0	ftsk/spoiiie family protein
SAPIG2038	SAPIG2038	Essential	2115266	2117761	-1	0	0	2496	0	conserved hypothetical protein
SAPIG2039	SAPIG2039	Essential	2117796	2118179	-1	0	0	384	0	conserved hypothetical protein
SAPIG2040	SAPIG2040	Essential	2118191	2118451	-1	0	0	261	0	conserved hypothetical protein
SAPIG2041	SAPIG2041	Essential	2118456	2119511	-1	0	0	1056	0	conserved hypothetical protein
SAPIG2042	SAPIG2042	Essential	2119572	2120351	-1	0	0	780	0	replication initiation factor family protein
SAPIG2043	SAPIG2043	Essential	2120348	2120518	-1	0	0	171	0	replication initiation factor family protein
SAPIG2044	SAPIG2044	Essential	2120837	2121139	-1	0	0	303	0	conserved hypothetical protein
SAPIG2045	SAPIG2045	Essential	2121153	2121473	-1	0	0	321	0	conserved hypothetical protein
SAPIG2046	SAPIG2046	Essential	2121624	2121908	-1	0	0	285	0	conserved hypothetical protein
SAPIG2066	groL	Essential	2141203	2142819	-1	21	0.00412088	1617	6	chaperonin GroL
SAPIG2067	groS	Essential	2142895	2143179	-1	0	0	285	0	chaperonin GroS
SAPIG2088	SAPIG2088	Essential	2163338	2164363	-1	8	0.004329	1026	4	O-sialoglycoprotein endopeptidase (Glycoprotease)
SAPIG2090	SAPIG2090	Essential	2164793	2165455	-1	4	0.00335008	663	2	peptidase M22
SAPIG2091	SAPIG2091	Essential	2165436	2165897	-1	2	0.00480769	462	2	conserved hypothetical protein
SAPIG2112	acpS	Essential	2191285	2191644	-1	2	0.00308642	360	1	holo-(acyl-carrier-protein) synthase
SAPIG2123	SAPIG2123	Essential	2204705	2206060	-1	26	0.004914	1356	6	UDP-N-acetylmuramoyl-tripeptide--D-alanyl-D-alanine ligase (UDP-MurNAc-pentapeptide synthetase) (D-alanyl-D-alanine-adding enzyme)
SAPIG2124	SAPIG2124	Essential	2206075	2207145	-1	21	0.00622407	1071	6	D-alanine--D-alanine ligase (D-alanylalanine synthetase)(D-Ala-D-Ala ligase)
SAPIG2133	SAPIG2133	Essential	2214275	2215147	-1	3	0.00254453	873	2	membrane protein OxaA
SAPIG2141	fabZ	Essential	2220720	2221160	-1	5	0.00755668	441	3	beta-hydroxyacyl-(acyl-carrier-protein) dehydratase FabZ
SAPIG2142	murA	Essential	2221194	2222459	-1	38	0.0149123	1266	17	UDP-N-acetylglucosamine 1-carboxyvinyltransferase
SAPIG2144	atpC	Essential	2223456	2223860	-1	55	0.030137	405	11	ATP synthase F1
SAPIG2150	atpE	Essential	2228999	2229211	-1	8	0.0208333	213	4	ATP synthase F0
SAPIG2158	SAPIG2158	Essential	2234643	2235689	-1	43	0.0106045	1047	10	Sua5/YciO/YrdC/YwlC family protein
SAPIG2160	prfA	Essential	2236596	2237672	-1	12	0.00309278	1077	3	peptide chain release factor 1
SAPIG2162	rpmE	Essential	2238619	2238873	-1	0	0	255	0	ribosomal protein L31
SAPIG2169	pyrG	Essential	2246076	2247686	-1	28	0.0062069	1611	9	CTP synthase
SAPIG2172	coaA	Essential	2249949	2250752	1	26	0.00966851	804	7	pantothenate kinase
SAPIG2179	deoC	Essential	2257205	2257867	-1	558	0.0268007	663	16	deoxyribose-phosphate aldolase
SAPIG2209	glmS	Essential	2283997	2285802	-1	8	0.00123001	1806	2	glutamine-fructose-6-phosphate transaminase (isomerizing)
SAPIG2216	glmM	Essential	2299701	2301056	-1	25	0.00737101	1356	9	phosphoglucosamine mutase
SAPIG2218	SAPIG2218	Essential	2302017	2302652	-1	14	0.0069808	636	4	conserved hypothetical protein
SAPIG2269	SAPIG2269	Essential	2359231	2360178	1	147	0.00819672	948	7	transposase
SAPIG2270	rpsI	Essential	2360691	2361083	-1	1	0.00282486	393	1	ribosomal protein S9
SAPIG2271	rplM	Essential	2361103	2361540	-1	4	0.00253165	438	1	ribosomal protein L13
SAPIG2276	rplQ	Essential	2365588	2365956	-1	8	0.00600601	369	2	ribosomal protein L17
SAPIG2277	rpoA	Essential	2365973	2366917	-1	7	0.00352526	945	3	DNA-directed RNA polymerase
SAPIG2278	rpsK	Essential	2366992	2367381	-1	11	0.00569801	390	2	ribosomal protein S11
SAPIG2279	rpsM	Essential	2367405	2367770	-1	12	0.00606061	366	2	ribosomal protein S13p/S18e
SAPIG2280	rpmJ	Essential	2367793	2367906	-1	3	0.00970874	114	1	ribosomal protein L36
SAPIG2281	infA	Essential	2367938	2368156	-1	10	0.010101	219	2	translation initiation factor IF-1
SAPIG2282	SAPIG2282	Essential	2368349	2368996	-1	19	0.00856164	648	5	adenylate kinase (ATP-AMP transphosphorylase) (AK)(Superoxide-inducible protein 16) (SOI16)
SAPIG2283	SAPIG2283	Essential	2369013	2370305	-1	26	0.00601375	1293	7	preprotein translocase
SAPIG2284	rplO	Essential	2370305	2370745	-1	2	0.00251889	441	1	ribosomal protein L15
SAPIG2285	rpmD	Essential	2370762	2370941	-1	14	0.0185185	180	3	ribosomal protein L30
SAPIG2286	rpsE	Essential	2370958	2371458	-1	12	0.00886918	501	4	ribosomal protein S5
SAPIG2287	rplR	Essential	2371479	2371838	-1	4	0.00617284	360	2	ribosomal protein L18
SAPIG2288	SAPIG2288	Essential	2371869	2372405	-1	7	0.00619835	537	3	50S ribosomal protein L6
SAPIG2289	rpsH	Essential	2372430	2372828	-1	11	0.00555556	399	2	ribosomal protein S8
SAPIG2290	rpsN	Essential	2372860	2373045	-1	0	0	186	0	ribosomal protein S14p/S29e
SAPIG2291	SAPIG2291	Essential	2373068	2373607	-1	0	0	540	0	50S ribosomal protein L5 (BL6)
SAPIG2292	rplX	Essential	2373634	2373951	-1	3	0.00696864	318	2	ribosomal protein L24
SAPIG2293	rplN	Essential	2373987	2374355	-1	7	0.012012	369	4	ribosomal protein L14
SAPIG2294	rpsQ	Essential	2374387	2374650	-1	0	0	264	0	ribosomal protein S17
SAPIG2295	rpmC	Essential	2374674	2374883	-1	0	0	210	0	ribosomal protein L29
SAPIG2296	rplP	Essential	2374873	2375307	-1	13	0.00765306	435	3	ribosomal protein L16
SAPIG2297	rpsC	Essential	2375310	2375963	-1	17	0.00848896	654	5	ribosomal protein S3
SAPIG2298	rplV	Essential	2375987	2376340	-1	1	0.0031348	354	1	ribosomal protein L22
SAPIG2299	rpsS	Essential	2376369	2376647	-1	4	0.00793651	279	2	ribosomal protein S19
SAPIG2300	rplB	Essential	2376714	2377547	-1	6	0.00399467	834	3	ribosomal protein L2
SAPIG2301	rplW	Essential	2377580	2377855	-1	0	0	276	0	ribosomal protein L23
SAPIG2302	rplD	Essential	2377855	2378478	-1	1	0.00177936	624	1	ribosomal protein L4/L1 family
SAPIG2303	rplC	Essential	2378505	2379167	-1	8	0.00502513	663	3	ribosomal protein L3
SAPIG2304	rpsJ	Essential	2379195	2379503	-1	4	0.00716846	309	2	ribosomal protein S10
SAPIG2314	SAPIG2314	Essential	2392036	2393301	-1	36	0.00701754	1266	8	aminoacyltransferase FemX (Factor essential forexpression of methicillin resistance X)
SAPIG2388	rpiA	Essential	2463485	2464171	-1	22	0.0145396	687	9	ribose 5-phosphate isomerase A
SAPIG2398	fni	Essential	2472426	2473475	-1	9	0.0042328	1050	4	isopentenyl-diphosphate delta-isomerase
SAPIG2421	SAPIG2421	Essential	2497186	2498133	1	490	0.0245902	948	21	transposase
SAPIG2546	SAPIG2546	Essential	2626805	2627998	1	34	0.00837209	1194	9	modification methylase EcoRII (Cytosine-specificmethyltransferase EcoRII) (M.EcoRII)
SAPIG2547	SAPIG2547	Essential	2628188	2629825	1	26	0.00610169	1638	9	phosphomannomutase
SAPIG2549	galU	Essential	2630953	2631819	-1	1	0.00128041	867	1	UTP-glucose-1-phosphate uridylyltransferase
SAPIG2554	SAPIG2554	Essential	2638722	2638871	-1	43	0.0148148	150	2	conserved hypothetical protein
SAPIG2595	SAPIG2595	Essential	2681242	2682522	-1	11	0.00433651	1281	5	hydroxymethylglutaryl-CoA reductase
SAPIG2596	SAPIG2596	Essential	2682777	2683943	1	9	0.0038059	1167	4	hydroxymethylglutaryl-CoA synthase
SAPIG2750	SAPIG2750	Essential	2864409	2864609	1	34	0.0276243	201	5	conserved domain protein
SAPIG2754	SAPIG2754	Essential	2866689	2867528	-1	9	0.00396825	840	3	protein YyaA
SAPIG2756	gidA	Essential	2868290	2870167	-1	7	0.00236546	1878	4	tRNA uridine 5-carboxymethylaminomethyl modification enzyme GidA
SAPIG2757	trmE	Essential	2870234	2871613	-1	19	0.00724638	1380	9	tRNA modification GTPase TrmE
SAPIG2758	rnpA	Essential	2871757	2872110	-1	9	0.00626959	354	2	ribonuclease P protein component
SAPIG2759	rpmH	Essential	2872231	2872368	-1	0	0	138	0	ribosomal protein L34
SAPIG0369	SAPIG0369	Ambiguous	389514	390872	1	1082	0.0359477	1359	44	SNF2 family N-domain protein
SAPIG0600	SAPIG0600	Ambiguous	625464	627920	1	329	0.034358	2457	76	negative regulator of genetic competence ClpC/mecB
SAPIG0663	SAPIG0663	Ambiguous	698880	699716	1	90	0.0331565	837	25	lipoate-protein ligase A protein
SAPIG0697	SAPIG0697	Ambiguous	730824	731198	-1	103	0.0384615	375	13	staphylococcal accessory regulator A
SAPIG1056	qoxC	Ambiguous	1107689	1108294	-1	110	0.0347985	606	19	cytochrome aa3 quinol oxidase
SAPIG1059	SAPIG1059	Ambiguous	1111618	1111734	1	35	0.0377358	117	4	hypothetical protein
SAPIG1091	SAPIG1091	Ambiguous	1144272	1145249	1	139	0.0385925	978	34	pyruvate dehydrogenase E1 component subunit beta (Scomplex
SAPIG1123	SAPIG1123	Ambiguous	1176030	1176587	1	81	0.0337972	558	17	conserved hypothetical protein
SAPIG1276	SAPIG1276	Ambiguous	1335118	1337214	1	346	0.0376059	2097	71	polyribonucleotide nucleotidyltransferase (Polynucleotidephosphorylase) (PNPase) (Vegetative protein 15) (VEG15)
SAPIG1363	SAPIG1363	Ambiguous	1435509	1436492	1	168	0.0349887	984	31	regulatory protein MsrR
SAPIG1391	SAPIG1391	Ambiguous	1464727	1465023	1	194	0.0335821	297	9	truncated transposase
SAPIG1404	SAPIG1404	Ambiguous	1478362	1478562	-1	59	0.0331492	201	6	cold shock protein
SAPIG1522	SAPIG1522	Ambiguous	1624640	1625998	-1	621	0.0326797	1359	40	SNF2 family N-domain protein
SAPIG1674	SAPIG1674	Ambiguous	1754672	1755148	-1	97	0.0372093	477	16	transcription elongation factor GreA (Transcript cleavage factor greA)(General stress protein 20M) (GSP20M)
SAPIG1681	SAPIG1681	Ambiguous	1759683	1759943	-1	25	0.0382979	261	9	protein Stu1959
SAPIG2149	atpF	Ambiguous	2228280	2228801	-1	60	0.0340426	522	16	ATP synthase F0
SAPIG2151	atpB	Ambiguous	2229254	2229982	-1	135	0.0365297	729	24	ATP synthase F0
SAPIG2207	SAPIG2207	Ambiguous	2281328	2281963	1	824	0.0383944	636	22	transposase
SAPIG2640	SAPIG2640	Ambiguous	2728671	2728946	1	195	0.0361446	276	9	conserved hypothetical protein

## Sheet: Table S4
Table S3: Essential, ambiguous genes identified for raw 09V mutant library growing in BHI medium
locus_tag	locus name in strain S0385	gene_name	Essential or ambiguous	start	end	strand	read_count	ins_index	gene_length	ins_count	fcn
HLBAOJPB_00001	SAPIG0001	dnaA	Essential	510	1871	1	14	0.00326264	1362	4	Chromosomal replication initiator protein DnaA
HLBAOJPB_00002	SAPIG0002	dnaN	Essential	2149	3282	1	11	0.00587659	1134	6	Beta sliding clamp
HLBAOJPB_00003	SAPIG0003	HLBAOJPB_00003	Essential	3672	3908	1	8	0.0140187	237	3	hypothetical protein
HLBAOJPB_00004	SAPIG0004	recF	Essential	3905	5017	1	36	0.00798403	1113	8	DNA replication and repair protein RecF
HLBAOJPB_00005	SAPIG0005	gyrB	Essential	5027	6961	1	42	0.00803674	1935	14	DNA gyrase subunit B
HLBAOJPB_00006	SAPIG0006	gyrA	Essential	6998	9667	1	82	0.00873908	2670	21	DNA gyrase subunit A
HLBAOJPB_00009	SAPIG0009	serS	Essential	12782	14068	1	49	0.00949094	1287	11	Serine--tRNA ligase
HLBAOJPB_00015	SAPIG0014	gdpP	Essential	18313	20280	1	75	0.0163657	1968	29	Cyclic-di-AMP phosphodiesterase GdpP
HLBAOJPB_00016	SAPIG0015	rplI	Essential	20277	20723	1	117	0.0248139	447	10	50S ribosomal protein L9
HLBAOJPB_00017	SAPIG0016	dnaC	Essential	20755	22155	1	43	0.00713719	1401	9	Replicative DNA helicase
HLBAOJPB_00021	SAPIG0020	walR	Essential	25041	25742	1	29	0.0110759	702	7	Transcriptional regulatory protein WalR
HLBAOJPB_00022	SAPIG0021	walK	Essential	25755	27581	1	46	0.00851064	1827	14	Sensor protein kinase WalK
HLBAOJPB_00131	SAPIG0152	deoC1	Essential	141768	142430	1	2333	0.0251256	663	15	Deoxyribose-phosphate aldolase 1
HLBAOJPB_00140	SAPIG0161	HLBAOJPB_00140	Essential	151613	152788	1	35	0.0075543	1176	8	hypothetical protein
HLBAOJPB_00243	SAPIG0267	tarF	Essential	282785	283954	1	41	0.0104463	1170	11	Teichoic acid glycerol-phosphate transferase
HLBAOJPB_00244	SAPIG0268	tarI	Essential	284230	284946	1	22	0.0108359	717	7	Ribitol-5-phosphate cytidylyltransferase 1
HLBAOJPB_00245	SAPIG0269	tarJ	Essential	284939	285964	1	37	0.00757576	1026	7	Ribulose-5-phosphate reductase 1
HLBAOJPB_00246	SAPIG0270	tarL	Essential	285986	287674	1	48	0.00788955	1689	12	Teichoic acid ribitol-phosphate polymerase TarL
HLBAOJPB_00271	SAPIG0297	esxA	Essential	315906	316199	1	68	0.0150943	294	4	ESAT-6 secretion system extracellular protein A
HLBAOJPB_00311	SAPIG0404	HLBAOJPB_00311	Essential	359198	359530	1	209	0.02	333	6	Glycine cleavage system H-like protein
HLBAOJPB_00335	SAPIG0429	HLBAOJPB_00335	Essential	382715	382918	1	22	0.0217391	204	4	hypothetical protein
HLBAOJPB_00340	SAPIG0434	HLBAOJPB_00340	Essential	387165	388346	1	31	0.0093985	1182	10	putative acetyl-CoA acyltransferase
HLBAOJPB_00348	SAPIG0442	HLBAOJPB_00348	Essential	398093	398296	1	3	0.00543478	204	1	hypothetical protein
HLBAOJPB_00351	SAPIG0445	rpsF	Essential	399926	400222	1	7	0.00746269	297	2	30S ribosomal protein S6
HLBAOJPB_00352	SAPIG0446	ssbA_1	Essential	400243	400746	1	21	0.00881057	504	4	Single-stranded DNA-binding protein A
HLBAOJPB_00353	SAPIG0447	rpsR	Essential	400798	401040	1	0	0	243	0	30S ribosomal protein S18
HLBAOJPB_00372	SAPIG0467	guaB_1	Essential	419251	420717	1	494	0.0272521	1467	36	Inosine-5'-monophosphate dehydrogenase
HLBAOJPB_00373	SAPIG0468	guaA	Essential	420742	422283	1	44	0.00864553	1542	12	GMP synthase [glutamine-hydrolyzing]
HLBAOJPB_00375	SAPIG0470	HLBAOJPB_00375	Essential	423597	424382	-1	11	0.00847458	786	6	hypothetical protein
HLBAOJPB_00427	SAPIG0524	HLBAOJPB_00427	Essential	474393	475730	1	139	0.0298755	1338	36	hypothetical protein
HLBAOJPB_00447	SAPIG0544	ruvB_1	Essential	498808	500505	1	35	0.00654022	1698	10	Holliday junction ATP-dependent DNA helicase RuvB
HLBAOJPB_00448	SAPIG0545	HLBAOJPB_00448	Essential	500595	500912	1	7	0.010453	318	3	Nucleoid-associated protein
HLBAOJPB_00449	SAPIG0546	recR	Essential	500919	501515	1	20	0.0111524	597	6	Recombination protein RecR
HLBAOJPB_00451	SAPIG0548	tmk	Essential	504429	505046	1	5	0.005386	618	3	Thymidylate kinase
HLBAOJPB_00452	SAPIG0549	yaaQ	Essential	505074	505403	1	103	0.023569	330	7	putative protein YaaQ
HLBAOJPB_00453	SAPIG0550	HLBAOJPB_00453	Essential	505617	506543	1	12	0.00239521	927	2	hypothetical protein
HLBAOJPB_00459	SAPIG0556	metG	Essential	510077	512050	1	77	0.00900394	1974	16	Methionine--tRNA ligase
HLBAOJPB_00468	SAPIG0565	glmU	Essential	517934	519286	1	47	0.00985222	1353	12	Bifunctional protein GlmU
HLBAOJPB_00469	SAPIG0566	prs	Essential	519433	520398	1	31	0.0091954	966	8	Ribose-phosphate pyrophosphokinase
HLBAOJPB_00470	SAPIG0567	rplY	Essential	520548	521201	1	365	0.0305603	654	18	50S ribosomal protein L25
HLBAOJPB_00471	SAPIG0568	pth	Essential	521512	522084	1	13	0.00775194	573	4	Peptidyl-tRNA hydrolase
HLBAOJPB_00475	SAPIG0572	HLBAOJPB_00475	Essential	528296	528559	1	530	0.0294118	264	7	hypothetical protein
HLBAOJPB_00476	SAPIG0573	divIC	Essential	528577	528969	1	0	0	393	0	Cell division protein DivIC
HLBAOJPB_00478	SAPIG0575	tilS	Essential	529655	530950	1	18	0.00342759	1296	4	tRNA(Ile)-lysidine synthase
HLBAOJPB_00479	SAPIG0576	hpt	Essential	530955	531494	1	18	0.0102881	540	5	Hypoxanthine-guanine phosphoribosyltransferase
HLBAOJPB_00482	SAPIG0579	cysK	Essential	535134	536066	1	57	0.0261905	933	22	Cysteine synthase
HLBAOJPB_00483	SAPIG0580	folP	Essential	536282	537085	1	11	0.00414365	804	3	Dihydropteroate synthase
HLBAOJPB_00484	SAPIG0581	folB	Essential	537063	537428	1	9	0.00606061	366	2	Dihydroneopterin aldolase
HLBAOJPB_00485	SAPIG0582	folK	Essential	537425	537901	1	20	0.0116279	477	5	2-amino-4-hydroxy-6- hydroxymethyldihydropteridine pyrophosphokinase
HLBAOJPB_00486	SAPIG0583	lysS	Essential	538441	539928	1	49	0.00895522	1488	12	Lysine--tRNA ligase
HLBAOJPB_00501	SAPIG0597	ctsR	Essential	547715	548185	1	150	0.0165094	471	7	Transcriptional regulator CtsR
HLBAOJPB_00502	SAPIG0598	mcsA	Essential	548204	548770	1	2302	0.0273973	567	14	Protein-arginine kinase activator protein
HLBAOJPB_00507	SAPIG0603	gltX	Essential	555740	557194	1	25	0.00534351	1455	7	Glutamate--tRNA ligase
HLBAOJPB_00508	SAPIG0604	cysE	Essential	557585	558265	1	113	0.0179445	681	11	Serine acetyltransferase
HLBAOJPB_00509	SAPIG0605	cysS	Essential	558249	559649	1	13	0.00396511	1401	5	Cysteine--tRNA ligase
HLBAOJPB_00514	SAPIG0610	secE	Essential	562289	562471	1	2	0.00606061	183	1	Protein translocase subunit SecE
HLBAOJPB_00516	SAPIG0612	rplK	Essential	563213	563635	1	8	0.00787402	423	3	50S ribosomal protein L11
HLBAOJPB_00517	SAPIG0613	rplA	Essential	563843	564535	1	9	0.00641026	693	4	50S ribosomal protein L1
HLBAOJPB_00518	SAPIG0614	rplJ	Essential	564807	565307	1	13	0.00665188	501	3	50S ribosomal protein L10
HLBAOJPB_00519	SAPIG0615	rplL	Essential	565350	565718	1	0	0	369	0	50S ribosomal protein L7/L12
HLBAOJPB_00521	SAPIG0617	rpoB	Essential	566716	570267	1	101	0.00844542	3552	27	DNA-directed RNA polymerase subunit beta
HLBAOJPB_00522	SAPIG0618	rpoC	Essential	570404	574027	1	48	0.00490497	3624	16	DNA-directed RNA polymerase subunit beta'
HLBAOJPB_00524	SAPIG0620	rpsL	Essential	574516	574929	1	1	0.00268096	414	1	30S ribosomal protein S12
HLBAOJPB_00525	SAPIG0621	rpsG	Essential	574995	575465	1	25	0.0141509	471	6	30S ribosomal protein S7
HLBAOJPB_00526	SAPIG0622	fusA	Essential	575588	577669	1	59	0.00853789	2082	16	Elongation factor G
HLBAOJPB_00527	SAPIG0623	tuf	Essential	577886	579070	1	19	0.00656045	1185	7	Elongation factor Tu
HLBAOJPB_00533	SAPIG0629	ilvE	Essential	586342	587418	1	33	0.0134021	1077	13	putative branched-chain-amino-acid aminotransferase
HLBAOJPB_00537	SAPIG0633	tadA_1	Essential	589802	590272	1	35	0.0212264	471	9	tRNA-specific adenosine deaminase
HLBAOJPB_00545	SAPIG0641	folE2	Essential	606949	607827	-1	19	0.00883838	879	7	GTP cyclohydrolase FolE2
HLBAOJPB_00566	SAPIG0662	pta	Essential	625411	626397	1	20	0.00674916	987	6	Phosphate acetyltransferase
HLBAOJPB_00567	SAPIG0663	lipL	Essential	626400	627236	1	29	0.00928382	837	7	Octanoyl-[GcvH]:protein N-octanoyltransferase
HLBAOJPB_00568	SAPIG0664	galK	Essential	627823	628743	1	17	0.00361882	921	3	Galactokinase
HLBAOJPB_00569	SAPIG0665	HLBAOJPB_00569	Essential	628748	629731	1	5	0.00112867	984	1	hypothetical protein
HLBAOJPB_00570	SAPIG0666	HLBAOJPB_00570	Essential	629744	630820	1	13	0.00412371	1077	4	Phosphomevalonate kinase
HLBAOJPB_00593	SAPIG0688	argS	Essential	649103	650764	1	45	0.00601604	1662	9	Arginine--tRNA ligase
HLBAOJPB_00602	SAPIG0697	sarA	Essential	658489	658863	-1	83	0.0207101	375	7	Transcriptional regulator SarA
HLBAOJPB_00620	SAPIG0715	tarA	Essential	675752	676516	1	24	0.00870827	765	6	N-acetylglucosaminyldiphosphoundecaprenol N-acetyl-beta-D-mannosaminyltransferase
HLBAOJPB_00621	SAPIG0716	tagH_1	Essential	676576	677370	-1	16	0.00698324	795	5	Teichoic acids export ATP-binding protein TagH
HLBAOJPB_00622	SAPIG0717	tagG	Essential	677717	678529	1	11	0.00546448	813	4	Teichoic acid translocation permease protein TagG
HLBAOJPB_00623	SAPIG0718	tarB	Essential	678628	679731	1	36	0.00804829	1104	8	Teichoic acid glycerol-phosphate primase
HLBAOJPB_00625	SAPIG0720	tarD	Essential	680852	681250	1	11	0.00833333	399	3	Glycerol-3-phosphate cytidylyltransferase
HLBAOJPB_00627	SAPIG0722	bmrA	Essential	683083	684810	1	48	0.0147815	1728	23	Multidrug resistance ABC transporter ATP-binding/permease protein BmrA
HLBAOJPB_00636	SAPIG0731	HLBAOJPB_00636	Essential	693188	693685	1	18	0.0111359	498	5	hypothetical protein
HLBAOJPB_00660	SAPIG0755	HLBAOJPB_00660	Essential	718327	718710	1	46	0.0260116	384	9	hypothetical protein
HLBAOJPB_00701	SAPIG0796	ltaS	Essential	757105	759045	1	46	0.00744133	1941	13	Lipoteichoic acid synthase
HLBAOJPB_00712	SAPIG0807	nrdI	Essential	773653	774051	1	3	0.00277778	399	1	Protein NrdI
HLBAOJPB_00713	SAPIG0808	nrdE1	Essential	774014	776119	1	51	0.00791139	2106	15	Ribonucleoside-diphosphate reductase subunit alpha 1
HLBAOJPB_00714	SAPIG0809	nrdF	Essential	776239	777210	1	39	0.008	972	7	Ribonucleoside-diphosphate reductase subunit beta
HLBAOJPB_00720	SAPIG0814	murB	Essential	782048	782971	-1	19	0.00480769	924	4	UDP-N-acetylenolpyruvoylglucosamine reductase
HLBAOJPB_00729	SAPIG0823	tagO	Essential	790929	791984	1	8	0.00210305	1056	2	putative undecaprenyl-phosphate N-acetylglucosaminyl 1-phosphate transferase
HLBAOJPB_00735	SAPIG0829	secA1_1	Essential	796959	799490	1	47	0.00614304	2532	14	Protein translocase subunit SecA 1
HLBAOJPB_00736	SAPIG0830	prfB	Essential	799924	800916	1	11	0.00671141	993	6	Peptide chain release factor 2
HLBAOJPB_00742	SAPIG0836	hprK	Essential	809136	810068	1	13	0.00357143	933	3	HPr kinase/phosphorylase
HLBAOJPB_00746	SAPIG0840	trxB	Essential	812920	813855	1	24	0.00711744	936	6	Thioredoxin reductase
HLBAOJPB_00747	SAPIG0841	HLBAOJPB_00747	Essential	814201	814428	-1	163	0.0145631	228	3	hypothetical protein
HLBAOJPB_00749	SAPIG0843	HLBAOJPB_00749	Essential	815531	816526	1	27	0.00668896	996	6	Gluconeogenesis factor
HLBAOJPB_00752	SAPIG0846	clpP_1	Essential	818149	818736	1	13	0.00754717	588	4	ATP-dependent Clp protease proteolytic subunit
HLBAOJPB_00757	SAPIG0851	gapA1	Essential	824835	825845	1	16	0.0043956	1011	4	Glyceraldehyde-3-phosphate dehydrogenase 1
HLBAOJPB_00758	SAPIG0852	pgk	Essential	825984	827174	1	28	0.00652985	1191	7	Phosphoglycerate kinase
HLBAOJPB_00759	SAPIG0853	tpiA	Essential	827296	828057	1	2	0.00145773	762	1	Triosephosphate isomerase
HLBAOJPB_00760	SAPIG0854	gpmI	Essential	828060	829577	1	88	0.0153621	1518	21	2
HLBAOJPB_00761	SAPIG0855	eno	Essential	829707	831011	1	39	0.0110638	1305	13	Enolase
HLBAOJPB_00763	SAPIG0857	secG	Essential	831875	832108	1	269	0.0236967	234	5	putative protein-export membrane protein SecG
HLBAOJPB_00766	SAPIG0860	smpB	Essential	835405	835869	1	14	0.00954654	465	4	SsrA-binding protein
HLBAOJPB_00777	SAPIG0873	cspA_1	Essential	848471	848671	1	24	0.0276243	201	5	Cold shock protein CspA
HLBAOJPB_00802	SAPIG0897	sufC	Essential	865436	866197	1	14	0.00728863	762	5	Vegetative protein 296
HLBAOJPB_00803	SAPIG0898	HLBAOJPB_00803	Essential	866296	867603	1	63	0.0127334	1308	15	hypothetical protein
HLBAOJPB_00804	SAPIG0899	csd	Essential	867718	868959	1	28	0.00715563	1242	8	putative cysteine desulfurase
HLBAOJPB_00805	SAPIG0900	sufU	Essential	868949	869413	1	197	0.00954654	465	4	Zinc-dependent sulfurtransferase SufU
HLBAOJPB_00806	SAPIG0901	HLBAOJPB_00806	Essential	869564	870961	1	25	0.00476569	1398	6	hypothetical protein
HLBAOJPB_00819	SAPIG0914	HLBAOJPB_00819	Essential	882049	882201	1	0	0	153	0	hypothetical protein
HLBAOJPB_00820	SAPIG0915	dltA	Essential	882217	883674	1	16	0.00380807	1458	5	D-alanine--D-alanyl carrier protein ligase
HLBAOJPB_00821	SAPIG0916	patA_1	Essential	883671	884885	1	31	0.00822669	1215	9	Peptidoglycan O-acetyltransferase
HLBAOJPB_00822	SAPIG0917	dltC	Essential	884903	885139	1	6	0.00934579	237	2	D-alanyl carrier protein
HLBAOJPB_00823	SAPIG0918	dltD	Essential	885136	886311	1	48	0.00849858	1176	9	Protein DltD
HLBAOJPB_00832	SAPIG0927	HLBAOJPB_00832	Essential	894303	894677	1	8	0.00591716	375	2	Putative esterase
HLBAOJPB_00835	SAPIG0930	mnhF1	Essential	896482	896775	-1	10	0.00754717	294	2	Na(+)/H(+) antiporter subunit F1
HLBAOJPB_00836	SAPIG0931	mnhE1	Essential	896775	897254	-1	5	0.00462963	480	2	Na(+)/H(+) antiporter subunit E1
HLBAOJPB_00837	SAPIG0932	mnhD1_2	Essential	897256	898752	-1	24	0.00667656	1497	9	Na(+)/H(+) antiporter subunit D1
HLBAOJPB_00838	SAPIG0933	mnhC1_2	Essential	898745	899086	-1	76	0.0194805	342	6	Na(+)/H(+) antiporter subunit C1
HLBAOJPB_00839	SAPIG0934	mnhB1	Essential	899086	899514	-1	8	0.00516796	429	2	Na(+)/H(+) antiporter subunit B1
HLBAOJPB_00840	SAPIG0935	mnhA1	Essential	899507	901912	-1	33	0.00692521	2406	15	Na(+)/H(+) antiporter subunit A1
HLBAOJPB_00850	SAPIG0945	pgi	Essential	912898	914229	1	35	0.00917431	1332	11	Glucose-6-phosphate isomerase
HLBAOJPB_00853	SAPIG0948	spsB_2	Essential	915674	916249	1	18	0.0134875	576	7	Signal peptidase IB
HLBAOJPB_00854	SAPIG0949	addB	Essential	916409	919885	1	93	0.00830671	3477	26	ATP-dependent helicase/deoxyribonuclease subunit B
HLBAOJPB_00855	SAPIG0950	addA	Essential	919886	923539	1	86	0.0076011	3654	25	ATP-dependent helicase/nuclease subunit A
HLBAOJPB_00874	SAPIG0969	HLBAOJPB_00874	Essential	943479	943790	-1	77	0.0213523	312	6	IS1182 family transposase ISSau3
HLBAOJPB_00885	SAPIG0979	fabH	Essential	955575	956516	1	29	0.00825472	942	7	3-oxoacyl-[acyl-carrier-protein] synthase 3
HLBAOJPB_00886	SAPIG0980	fabF	Essential	956528	957772	1	23	0.00713648	1245	8	3-oxoacyl-[acyl-carrier-protein] synthase 2
HLBAOJPB_00898	SAPIG0992	trpS	Essential	970035	971024	-1	29	0.00673401	990	6	Tryptophan--tRNA ligase
HLBAOJPB_00899	SAPIG0993	spxA	Essential	971319	971714	1	18	0.00560224	396	2	Regulatory protein Spx
HLBAOJPB_00908	SAPIG1002	nadK	Essential	979320	980129	1	24	0.00823045	810	6	NAD kinase
HLBAOJPB_00912	SAPIG1006	fabI	Essential	984518	985288	1	8	0.00576369	771	4	Enoyl-[acyl-carrier-protein] reductase [NADPH] FabI
HLBAOJPB_00917	SAPIG1011	ltaA	Essential	990196	991386	-1	20	0.00932836	1191	10	putative glycolipid permease LtaA
HLBAOJPB_00918	SAPIG1013	ugtP	Essential	991364	992539	-1	20	0.00566572	1176	6	Processive diacylglycerol beta-glucosyltransferase
HLBAOJPB_00919	SAPIG1014	murE	Essential	992970	994454	1	30	0.00747943	1485	10	UDP-N-acetylmuramoyl-L-alanyl-D-glutamate--L- lysine ligase
HLBAOJPB_00922	SAPIG1017	HLBAOJPB_00922	Essential	996565	997362	1	39	0.015299	798	11	hypothetical protein
HLBAOJPB_00943	SAPIG1039	menA	Essential	1014517	1015455	-1	28	0.00827423	939	7	1
HLBAOJPB_00948	SAPIG1044	sspC	Essential	1020500	1020829	-1	1016	0.030303	330	9	Staphostatin B
HLBAOJPB_00958	SAPIG1053	lytR_2	Essential	1031908	1033125	-1	342	0.0282589	1218	31	Transcriptional regulator LytR
HLBAOJPB_00961	SAPIG1056	qoxC	Essential	1035390	1035995	-1	310	0.029304	606	16	Quinol oxidase subunit 3
HLBAOJPB_00984	SAPIG1080	ptsH	Essential	1060570	1060836	1	25	0.0124481	267	3	Phosphocarrier protein HPr
HLBAOJPB_00985	SAPIG1081	ptsI	Essential	1060839	1062557	1	355	0.0303618	1719	47	Phosphoenolpyruvate-protein phosphotransferase
HLBAOJPB_00990	SAPIG1086	rnj1	Essential	1066747	1068444	-1	21	0.00392413	1698	6	Ribonuclease J 1
HLBAOJPB_00991	SAPIG1087	HLBAOJPB_00991	Essential	1068444	1068662	-1	4	0.00505051	219	1	hypothetical protein
HLBAOJPB_00992	SAPIG1088	def	Essential	1069144	1069695	-1	17	0.0100604	552	5	Peptide deformylase
HLBAOJPB_00994	SAPIG1090	pdhA	Essential	1070857	1071969	1	117	0.0229541	1113	23	Pyruvate dehydrogenase E1 component subunit alpha
HLBAOJPB_00995	SAPIG1091	pdhB	Essential	1071973	1072950	1	42	0.0136209	978	12	Pyruvate dehydrogenase E1 component subunit beta
HLBAOJPB_00996	SAPIG1092	pdhC_1	Essential	1073041	1074333	1	187	0.0300687	1293	35	Dihydrolipoyllysine-residue acetyltransferase component of pyruvate dehydrogenase complex
HLBAOJPB_00997	SAPIG1093	pdhD	Essential	1074337	1075743	1	149	0.0157853	1407	20	Dihydrolipoyl dehydrogenase
HLBAOJPB_01013	SAPIG1110	ftsW	Essential	1089478	1090704	1	25	0.00633484	1227	7	putative peptidoglycan glycosyltransferase FtsW
HLBAOJPB_01019	SAPIG1116	HLBAOJPB_01019	Essential	1098995	1099429	1	15	0.0153061	435	6	hypothetical protein
HLBAOJPB_01024	SAPIG1121	coaD	Essential	1101924	1102406	1	12	0.0114943	483	5	Phosphopantetheine adenylyltransferase
HLBAOJPB_01026	SAPIG1123	HLBAOJPB_01026	Essential	1103734	1104291	1	58	0.0159046	558	8	hypothetical protein
HLBAOJPB_01027	SAPIG1124	rpmF	Essential	1104371	1104544	1	20	0.0254777	174	4	50S ribosomal protein L32
HLBAOJPB_01037	SAPIG1134	pheS	Essential	1114348	1115406	1	39	0.0104822	1059	10	Phenylalanine--tRNA ligase alpha subunit
HLBAOJPB_01038	SAPIG1135	pheT_1	Essential	1115406	1117808	1	48	0.00601017	2403	13	Phenylalanine--tRNA ligase beta subunit
HLBAOJPB_01044	SAPIG1141	trxA	Essential	1124587	1124901	1	4	0.00352113	315	1	Thioredoxin
HLBAOJPB_01049	SAPIG1146	murI	Essential	1130818	1131618	1	32	0.0110957	801	8	Glutamate racemase
HLBAOJPB_01078	SAPIG1176	rsmH	Essential	1154621	1155556	1	198	0.0225386	936	19	Ribosomal RNA small subunit methyltransferase H
HLBAOJPB_01079	SAPIG1177	ftsL	Essential	1155570	1155971	1	11	0.0110497	402	4	Cell division protein FtsL
HLBAOJPB_01080	SAPIG1178	pbpB	Essential	1155952	1158186	1	56	0.0084493	2235	17	Penicillin-binding protein 2B
HLBAOJPB_01081	SAPIG1179	mraY	Essential	1158478	1159443	1	24	0.0045977	966	4	Phospho-N-acetylmuramoyl-pentapeptide- transferase
HLBAOJPB_01082	SAPIG1180	murD	Essential	1159445	1160794	1	581	0.00740741	1350	9	UDP-N-acetylmuramoylalanine--D-glutamate ligase
HLBAOJPB_01083	SAPIG1181	divIB	Essential	1160810	1162129	1	25	0.00673401	1320	8	Cell division protein DivIB
HLBAOJPB_01084	SAPIG1182	ftsA	Essential	1162234	1163640	1	37	0.00789266	1407	10	Cell division protein FtsA
HLBAOJPB_01085	SAPIG1183	ftsZ	Essential	1163673	1164845	1	37	0.00852273	1173	9	Cell division protein FtsZ
HLBAOJPB_01087	SAPIG1186	yggS	Essential	1165920	1166588	1	528	0.0199005	669	12	Pyridoxal phosphate homeostasis protein
HLBAOJPB_01088	SAPIG1187	sepF	Essential	1166585	1167148	1	1	0.0019685	564	1	Cell division protein SepF
HLBAOJPB_01091	SAPIG1190	HLBAOJPB_01091	Essential	1168363	1168980	1	769	0.02693	618	15	hypothetical protein
HLBAOJPB_01092	SAPIG1191	ileS	Essential	1169201	1171954	1	84	0.00766438	2754	19	Isoleucine--tRNA ligase
HLBAOJPB_01095	SAPIG1194	rluD_1	Essential	1173824	1174741	1	54	0.0157195	918	13	Ribosomal large subunit pseudouridine synthase D
HLBAOJPB_01107	SAPIG1207	gmk	Essential	1188391	1189014	1	7	0.00711744	624	4	Guanylate kinase
HLBAOJPB_01109	SAPIG1209	coaBC	Essential	1189448	1190647	1	38	0.0101852	1200	11	Coenzyme A biosynthesis bifunctional protein CoaBC
HLBAOJPB_01110	SAPIG1210	priA	Essential	1190647	1193055	1	55	0.00691563	2409	15	primosomal protein N'
HLBAOJPB_01111	SAPIG1211	HLBAOJPB_01111	Essential	1193558	1193743	1	67	0.0238095	186	4	hypothetical protein
HLBAOJPB_01115	SAPIG1215	fmt	Essential	1195649	1196584	1	24	0.00711744	936	6	Methionyl-tRNA formyltransferase
HLBAOJPB_01120	SAPIG1220	rsgA	Essential	1201954	1202829	1	33	0.0139417	876	11	Small ribosomal subunit biogenesis GTPase RsgA
HLBAOJPB_01121	SAPIG1221	rpe	Essential	1202830	1203474	1	11	0.00860585	645	5	Ribulose-phosphate 3-epimerase
HLBAOJPB_01122	SAPIG1222	thiN	Essential	1203481	1204122	1	35	0.0190311	642	11	Thiamine pyrophosphokinase
HLBAOJPB_01123	SAPIG1223	rpmB	Essential	1204503	1204691	-1	104	0.0116959	189	2	50S ribosomal protein L28
HLBAOJPB_01126	SAPIG1226	recG	Essential	1207359	1209419	1	64	0.0102426	2061	19	ATP-dependent DNA helicase RecG
HLBAOJPB_01128	SAPIG1228	plsX	Essential	1210199	1211185	1	13	0.0056243	987	5	Phosphate acyltransferase
HLBAOJPB_01129	SAPIG1229	fabD	Essential	1211178	1212104	1	16	0.00718563	927	6	Malonyl CoA-acyl carrier protein transacylase
HLBAOJPB_01130	SAPIG1230	fabG	Essential	1212097	1212831	1	12	0.0060423	735	4	3-oxoacyl-[acyl-carrier-protein] reductase FabG
HLBAOJPB_01131	SAPIG1232	acpP	Essential	1213200	1213433	1	6	0.00473934	234	1	Acyl carrier protein
HLBAOJPB_01133	SAPIG1234	smc_1	Essential	1214427	1217993	1	62	0.00716288	3567	23	Chromosome partition protein Smc
HLBAOJPB_01134	SAPIG1235	ftsY	Essential	1217993	1219243	1	9	0.0044405	1251	5	Signal recognition particle receptor FtsY
HLBAOJPB_01136	SAPIG1237	ffh	Essential	1219588	1220955	1	53	0.00811688	1368	10	Signal recognition particle protein
HLBAOJPB_01137	SAPIG1238	rpsP	Essential	1221390	1221665	1	11	0.0120482	276	3	30S ribosomal protein S16
HLBAOJPB_01138	SAPIG1239	rimM	Essential	1221853	1222356	1	30	0.0176211	504	8	Ribosome maturation factor RimM
HLBAOJPB_01139	SAPIG1240	trmD	Essential	1222356	1223093	1	11	0.0075188	738	5	tRNA (guanine-N(1)-)-methyltransferase
HLBAOJPB_01140	SAPIG1241	rplS	Essential	1223196	1223546	1	10	0.00632911	351	2	50S ribosomal protein L19
HLBAOJPB_01142	SAPIG1243	rbgA	Essential	1226795	1227679	1	6	0.00376412	885	3	Ribosome biogenesis GTPase A
HLBAOJPB_01144	SAPIG1245	sucC	Essential	1228539	1229705	1	69	0.0161751	1167	17	Succinate--CoA ligase [ADP-forming] subunit beta
HLBAOJPB_01145	SAPIG1246	sucD	Essential	1229727	1230635	1	101	0.018315	909	15	Succinate--CoA ligase [ADP-forming] subunit alpha
HLBAOJPB_01151	SAPIG1252	topA	Essential	1233562	1235637	1	797	0.00963082	2076	18	DNA topoisomerase 1
HLBAOJPB_01153	SAPIG1254	xerC_2	Essential	1237517	1238413	1	11	0.00371287	897	3	Tyrosine recombinase XerC
HLBAOJPB_01156	SAPIG1257	codY	Essential	1240449	1241222	1	28	0.0143472	774	10	GTP-sensing transcriptional pleiotropic repressor CodY
HLBAOJPB_01157	SAPIG1258	rpsB	Essential	1241564	1242331	1	7	0.00578035	768	4	30S ribosomal protein S2
HLBAOJPB_01158	SAPIG1259	tsf	Essential	1242513	1243394	1	35	0.00755667	882	6	Elongation factor Ts
HLBAOJPB_01159	SAPIG1260	pyrH	Essential	1243531	1244253	1	21	0.00614439	723	4	Uridylate kinase
HLBAOJPB_01160	SAPIG1261	frr	Essential	1244272	1244826	1	14	0.004	555	2	Ribosome-recycling factor
HLBAOJPB_01161	SAPIG1262	uppS	Essential	1245199	1245969	1	24	0.00864553	771	6	Isoprenyl transferase
HLBAOJPB_01162	SAPIG1263	HLBAOJPB_01162	Essential	1245976	1246758	1	26	0.00992908	783	7	hypothetical protein
HLBAOJPB_01164	SAPIG1265	proS	Essential	1248276	1249979	1	22	0.00456323	1704	7	Proline--tRNA ligase
HLBAOJPB_01165	SAPIG1266	polC_1	Essential	1250236	1254552	1	80	0.00488935	4317	19	DNA polymerase III PolC-type
HLBAOJPB_01167	SAPIG1268	nusA	Essential	1255330	1256505	1	56	0.00566572	1176	6	Transcription termination/antitermination protein NusA
HLBAOJPB_01168	SAPIG1269	HLBAOJPB_01168	Essential	1256526	1256810	1	2	0.00389105	285	1	hypothetical protein
HLBAOJPB_01169	SAPIG1270	rplGA	Essential	1256807	1257124	1	12	0.010453	318	3	putative ribosomal protein YlxQ
HLBAOJPB_01170	SAPIG1271	infB	Essential	1257129	1259246	1	48	0.00734137	2118	14	Translation initiation factor IF-2
HLBAOJPB_01171	SAPIG1272	rbfA	Essential	1259632	1259982	1	53	0.0221519	351	7	Ribosome-binding factor A
HLBAOJPB_01173	SAPIG1274	ribF	Essential	1261084	1262055	1	32	0.00914286	972	8	Riboflavin biosynthesis protein RibF
HLBAOJPB_01174	SAPIG1275	rpsO	Essential	1262170	1262439	1	12	0.0123457	270	3	30S ribosomal protein S15
HLBAOJPB_01175	SAPIG1276	pnp_2	Essential	1262809	1264905	1	133	0.0195975	2097	37	Polyribonucleotide nucleotidyltransferase
HLBAOJPB_01176	SAPIG1277	rnj2	Essential	1265141	1266814	1	44	0.00530856	1674	8	Ribonuclease J 2
HLBAOJPB_01177	SAPIG1278	ftsK	Essential	1267070	1269439	1	292	0.0243788	2370	52	DNA translocase FtsK
HLBAOJPB_01184	SAPIG1285	pgsA	Essential	1274820	1275398	1	5	0.00383142	579	2	CDP-diacylglycerol--glycerol-3-phosphate 3-phosphatidyltransferase
HLBAOJPB_01186	SAPIG1287	recA	Essential	1276939	1277982	1	53	0.012766	1044	12	Protein RecA
HLBAOJPB_01187	SAPIG1288	rny	Essential	1278336	1279895	1	46	0.0106838	1560	15	Ribonuclease Y
HLBAOJPB_01189	SAPIG1290	ymdB	Essential	1280581	1281378	1	23	0.0139082	798	10	2'
HLBAOJPB_01194	SAPIG1296	ymcA	Essential	1286567	1286932	1	7	0.0121212	366	4	putative protein YmcA
HLBAOJPB_01204	SAPIG1306	hfq	Essential	1299722	1299955	1	266	0.028436	234	6	RNA-binding protein Hfq
HLBAOJPB_01208	SAPIG1310	glnR	Essential	1303504	1303872	1	3	0.00600601	369	2	HTH-type transcriptional regulator GlnR
HLBAOJPB_01209	SAPIG1311	glnA	Essential	1303891	1305231	1	18	0.0041425	1341	5	Glutamine synthetase
HLBAOJPB_01210	SAPIG0133	HLBAOJPB_01210	Essential	1306533	1306622	1	13	0.0123457	90	1	hypothetical protein
HLBAOJPB_01239	SAPIG1341	lexA_1	Essential	1332629	1333252	-1	8	0.00533808	624	3	LexA repressor
HLBAOJPB_01242	SAPIG1344	tkt	Essential	1334124	1336112	1	49	0.00781686	1989	14	Transketolase
HLBAOJPB_01243	SAPIG1345	HLBAOJPB_01243	Essential	1336345	1336632	1	22	0.00769231	288	2	hypothetical protein
HLBAOJPB_01249	SAPIG1351	HLBAOJPB_01249	Essential	1344252	1344497	1	137	0.00900901	246	2	hypothetical protein
HLBAOJPB_01253	SAPIG1355	plsY	Essential	1349021	1349629	-1	22	0.00910747	609	5	Glycerol-3-phosphate acyltransferase
HLBAOJPB_01254	SAPIG1356	parE	Essential	1349835	1351826	1	47	0.00613497	1992	11	DNA topoisomerase 4 subunit B
HLBAOJPB_01255	SAPIG1357	parC	Essential	1351826	1354228	1	55	0.00739713	2403	16	DNA topoisomerase 4 subunit A
HLBAOJPB_01259	SAPIG1361	mprF	Essential	1359111	1361633	1	417	0.0299428	2523	68	Phosphatidylglycerol lysyltransferase
HLBAOJPB_01261	SAPIG1363	msrR	Essential	1362482	1363465	1	28	0.00902934	984	8	Regulatory protein MsrR
HLBAOJPB_01262	SAPIG1364	HLBAOJPB_01262	Essential	1363553	1363741	-1	97	0.0233918	189	4	putative tautomerase.1
HLBAOJPB_01273	SAPIG1375	femA_3	Essential	1374705	1375967	1	31	0.00791557	1263	9	Aminoacyltransferase FemA
HLBAOJPB_01274	SAPIG1376	femB_2	Essential	1375986	1377245	1	15	0.00440917	1260	5	Aminoacyltransferase FemB
HLBAOJPB_01284	SAPIG1385	HLBAOJPB_01284	Essential	1385727	1386551	1	206	0.025572	825	19	hypothetical protein
HLBAOJPB_01302	SAPIG1404	cspA_2	Essential	1405334	1405534	-1	3	0.00552486	201	1	Cold shock protein CspA
HLBAOJPB_01311	SAPIG1412	HLBAOJPB_01311	Essential	1412773	1412976	-1	92	0.0271739	204	5	hypothetical protein
HLBAOJPB_01319	SAPIG1419	murG	Essential	1422196	1423266	-1	18	0.00414938	1071	4	UDP-N-acetylglucosamine--N-acetylmuramyl- (pentapeptide) pyrophosphoryl-undecaprenol N-acetylglucosamine transferase
HLBAOJPB_01327	SAPIG1427	folA	Essential	1428490	1428969	-1	1	0.00231482	480	1	Dihydrofolate reductase
HLBAOJPB_01328	SAPIG1428	thyA	Essential	1429169	1430125	-1	11	0.00580046	957	5	Thymidylate synthase
HLBAOJPB_01344	SAPIG1957	HLBAOJPB_01344	Essential	1480346	1480462	-1	0	0	117	0	hypothetical protein
HLBAOJPB_01345	SAPIG1445	gpsB	Essential	1480563	1480907	-1	73	0.0257235	345	8	Cell cycle protein GpsB
HLBAOJPB_01348	SAPIG1449	recU	Essential	1482366	1482992	1	6	0.00353982	627	2	Holliday junction resolvase RecU
HLBAOJPB_01349	SAPIG1450	ponA	Essential	1482989	1485172	1	34	0.00559512	2184	11	Penicillin-binding protein 1A/1B
HLBAOJPB_01352	SAPIG1453	dnaD	Essential	1486685	1487371	-1	23	0.00807754	687	5	DNA replication protein DnaD
HLBAOJPB_01355	SAPIG1456	birA	Essential	1492031	1493002	-1	60	0.0102857	972	9	Bifunctional ligase/repressor BirA
HLBAOJPB_01356	SAPIG1457	cca	Essential	1492989	1494191	-1	38	0.00923361	1203	10	CCA-adding enzyme
HLBAOJPB_01359	SAPIG1460	HLBAOJPB_01359	Essential	1496234	1496932	-1	16	0.00634921	699	4	hypothetical protein
HLBAOJPB_01368	SAPIG1468	hepT	Essential	1504301	1505260	-1	36	0.00925926	960	8	Heptaprenyl diphosphate synthase component 2
HLBAOJPB_01370	SAPIG1470	HLBAOJPB_01370	Essential	1505990	1506562	-1	92	0.0193798	573	10	hypothetical protein
HLBAOJPB_01371	SAPIG1471	hup	Essential	1506993	1507265	-1	5	0.00813008	273	2	DNA-binding protein HU
HLBAOJPB_01373	SAPIG1473	der_2	Essential	1508451	1509761	-1	32	0.00932203	1311	11	GTPase Der
HLBAOJPB_01375	SAPIG1476	cmk	Essential	1511870	1512529	-1	24	0.010101	660	6	Cytidylate kinase
HLBAOJPB_01378	SAPIG1480	ebpS	Essential	1515078	1516532	-1	192	0.0244275	1455	32	Elastin-binding protein EbpS
HLBAOJPB_01381	SAPIG1483	HLBAOJPB_01381	Essential	1519115	1519363	1	74	0.0266667	249	6	Ferredoxin
HLBAOJPB_01433	SAPIG1544	HLBAOJPB_01433	Essential	1562606	1562929	-1	23	0.0239726	324	7	hypothetical protein
HLBAOJPB_01437	SAPIG1549	HLBAOJPB_01437	Essential	1563741	1563950	1	53	0.021164	210	4	hypothetical protein
HLBAOJPB_01438	SAPIG1548	HLBAOJPB_01438	Essential	1563940	1564083	-1	12	0.0153846	144	2	hypothetical protein
HLBAOJPB_01439	SAPIG0816	HLBAOJPB_01439	Essential	1564133	1564351	-1	23	0.020202	219	4	hypothetical protein
HLBAOJPB_01440	SAPIG1879	HLBAOJPB_01440	Essential	1564367	1565143	-1	218	0.0257143	777	18	hypothetical protein
HLBAOJPB_01442	SAPIG0339	lexA_2	Essential	1565568	1566182	1	83	0.00722022	615	4	LexA repressor
HLBAOJPB_01452	SAPIG1560	scpB	Essential	1575989	1576531	-1	15	0.00817996	543	4	Segregation and condensation protein B
HLBAOJPB_01453	SAPIG1561	scpA	Essential	1576524	1577279	-1	212	0.00881057	756	6	Segregation and condensation protein A
HLBAOJPB_01455	SAPIG1563	xerD_2	Essential	1577931	1578818	-1	9	0.0025	888	2	Tyrosine recombinase XerD
HLBAOJPB_01456	SAPIG1564	fur	Essential	1578867	1579316	-1	29	0.017284	450	7	Ferric uptake regulation protein
HLBAOJPB_01462	SAPIG1570	rnz	Essential	1583250	1584170	-1	32	0.00844391	921	7	Ribonuclease Z
HLBAOJPB_01463	SAPIG1571	zwf	Essential	1584483	1585967	1	23	0.0052356	1485	7	Glucose-6-phosphate 1-dehydrogenase
HLBAOJPB_01468	SAPIG1576	gnd	Essential	1590614	1592020	-1	52	0.00868193	1407	11	6-phosphogluconate dehydrogenase
HLBAOJPB_01473	SAPIG1581	pdhC_2	Essential	1595571	1596845	-1	38	0.00783972	1275	9	Dihydrolipoyllysine-residue acetyltransferase component of pyruvate dehydrogenase complex
HLBAOJPB_01474	SAPIG1582	bfmBAB	Essential	1596858	1597841	-1	22	0.00338601	984	3	2-oxoisovalerate dehydrogenase subunit beta
HLBAOJPB_01475	SAPIG1583	bfmBAA	Essential	1597841	1598833	-1	67	0.0178971	993	16	2-oxoisovalerate dehydrogenase subunit alpha
HLBAOJPB_01476	SAPIG1584	HLBAOJPB_01476	Essential	1598849	1600270	-1	40	0.0101563	1422	13	Dihydrolipoyl dehydrogenase
HLBAOJPB_01480	SAPIG1588	xseB	Essential	1603860	1604090	-1	81	0.0288462	231	6	Exodeoxyribonuclease 7 small subunit
HLBAOJPB_01484	SAPIG1592	cfiB	Essential	1606263	1607618	-1	30	0.00573301	1356	7	2-oxoglutarate carboxylase small subunit
HLBAOJPB_01485	SAPIG1593	accB_1	Essential	1607618	1608082	-1	14	0.00477327	465	2	Biotin carboxyl carrier protein of acetyl-CoA carboxylase
HLBAOJPB_01486	SAPIG1594	efp	Essential	1608555	1609112	-1	11	0.00596422	558	3	Elongation factor P
HLBAOJPB_01488	SAPIG1596	HLBAOJPB_01488	Essential	1610304	1610885	1	97	0.0229008	582	12	hypothetical protein
HLBAOJPB_01507	SAPIG1616	rpmG2	Essential	1625614	1625763	-1	172	0.0296296	150	4	50S ribosomal protein L33 2
HLBAOJPB_01516	SAPIG1625	trmK	Essential	1634623	1635300	-1	22	0.0114566	678	7	tRNA (adenine(22)-N(1))-methyltransferase
HLBAOJPB_01517	SAPIG1626	sigA	Essential	1635431	1636537	-1	7	0.00401204	1107	4	RNA polymerase sigma factor SigA
HLBAOJPB_01518	SAPIG1627	dnaG	Essential	1636761	1638560	-1	52	0.00740741	1800	12	DNA primase
HLBAOJPB_01521	SAPIG1630	glyQS	Essential	1640408	1641799	1	28	0.00718276	1392	9	Glycine--tRNA ligase
HLBAOJPB_01522	SAPIG1631	recO	Essential	1641950	1642696	-1	16	0.00742942	747	5	DNA repair protein RecO
HLBAOJPB_01523	SAPIG1632	era	Essential	1642724	1643623	-1	18	0.00617284	900	5	GTPase Era
HLBAOJPB_01526	SAPIG1635	ybeY	Essential	1644386	1644853	-1	7	0.00473934	468	2	Endoribonuclease YbeY
HLBAOJPB_01531	SAPIG1641	rpsU	Essential	1648754	1648930	-1	4	0.0125	177	2	30S ribosomal protein S21
HLBAOJPB_01535	SAPIG1645	dnaJ	Essential	1652272	1653411	-1	45	0.0107212	1140	11	Chaperone protein DnaJ
HLBAOJPB_01536	SAPIG1646	dnaK	Essential	1653547	1655379	-1	42	0.00787879	1833	13	Chaperone protein DnaK
HLBAOJPB_01537	SAPIG1647	grpE	Essential	1655448	1656074	-1	23	0.0123894	627	7	Protein GrpE
HLBAOJPB_01542	SAPIG1652	yqeN	Essential	1661394	1662368	-1	21	0.00797267	975	7	putative protein YqeN
HLBAOJPB_01549	SAPIG1659	nadD	Essential	1667557	1668126	-1	10	0.00779727	570	4	putative nicotinate-nucleotide adenylyltransferase
HLBAOJPB_01552	SAPIG1662	yqeH	Essential	1669243	1670343	-1	30	0.00807265	1101	8	putative protein YqeH
HLBAOJPB_01553	SAPIG1663	HLBAOJPB_01553	Essential	1670344	1670871	-1	16	0.00420168	528	2	hypothetical protein
HLBAOJPB_01554	SAPIG1664	mtnN	Essential	1670891	1671577	-1	103	0.0274637	687	17	5'-methylthioadenosine/S-adenosylhomocysteine nucleosidase
HLBAOJPB_01570	SAPIG1680	yrrK	Essential	1685498	1685926	-1	23	0.0206718	429	8	Putative pre-16S rRNA nuclease
HLBAOJPB_01571	SAPIG1681	HLBAOJPB_01571	Essential	1685930	1686190	-1	30	0.0297872	261	7	hypothetical protein
HLBAOJPB_01572	SAPIG1682	alaS	Essential	1686253	1688886	-1	41	0.00590468	2634	14	Alanine--tRNA ligase
HLBAOJPB_01575	SAPIG1685	mnmA	Essential	1693061	1694179	-1	5	0.00297619	1119	3	tRNA-specific 2-thiouridylase MnmA
HLBAOJPB_01576	SAPIG1686	iscS_1	Essential	1694180	1695322	-1	36	0.0126336	1143	13	Cysteine desulfurase IscS
HLBAOJPB_01579	SAPIG1689	HLBAOJPB_01579	Essential	1697069	1697251	-1	288	0.030303	183	5	hypothetical protein
HLBAOJPB_01583	SAPIG1693	aspS	Essential	1700527	1702293	-1	53	0.00817096	1767	13	Aspartate--tRNA ligase
HLBAOJPB_01584	SAPIG1694	hisS	Essential	1702309	1703571	-1	40	0.00879507	1263	10	Histidine--tRNA ligase
HLBAOJPB_01585	SAPIG1695	HLBAOJPB_01585	Essential	1704032	1704907	-1	249	0.026616	876	21	hypothetical protein
HLBAOJPB_01586	SAPIG1696	dtd	Essential	1704904	1705356	-1	26	0.0147059	453	6	D-aminoacyl-tRNA deacylase
HLBAOJPB_01587	SAPIG1697	relA	Essential	1705368	1707578	-1	973	0.019598	2211	39	GTP pyrophosphokinase
HLBAOJPB_01594	SAPIG1704	ruvB_2	Essential	1716023	1717027	-1	18	0.00662983	1005	6	Holliday junction ATP-dependent DNA helicase RuvB
HLBAOJPB_01595	SAPIG1705	ruvA	Essential	1717059	1717661	-1	16	0.00552486	603	3	Holliday junction ATP-dependent DNA helicase RuvA
HLBAOJPB_01597	SAPIG1707	obg	Essential	1718143	1719435	-1	33	0.00773196	1293	9	GTPase Obg
HLBAOJPB_01598	SAPIG1708	rpmA	Essential	1719922	1720206	-1	0	0	285	0	50S ribosomal protein L27
HLBAOJPB_01599	SAPIG1709	HLBAOJPB_01599	Essential	1720218	1720538	-1	0	0	321	0	hypothetical protein
HLBAOJPB_01600	SAPIG1710	rplU	Essential	1720544	1720852	-1	7	0.0107527	309	3	50S ribosomal protein L21
HLBAOJPB_01607	SAPIG1717	fpgS	Essential	1726053	1727324	-1	18	0.00786026	1272	9	Folylpolyglutamate synthase
HLBAOJPB_01608	SAPIG1718	valS	Essential	1727337	1729967	-1	85	0.00886824	2631	21	Valine--tRNA ligase
HLBAOJPB_01617	SAPIG1728	engB	Essential	1738791	1739381	-1	6	0.0037594	591	2	putative GTP-binding protein EngB
HLBAOJPB_01618	SAPIG1729	clpX	Essential	1739535	1740797	-1	39	0.0105541	1263	12	ATP-dependent Clp protease ATP-binding subunit ClpX
HLBAOJPB_01619	SAPIG1730	tig	Essential	1740948	1742249	-1	347	0.0273038	1302	32	Trigger factor
HLBAOJPB_01621	SAPIG1732	HLBAOJPB_01621	Essential	1743360	1743968	-1	20	0.00728597	609	4	hypothetical protein
HLBAOJPB_01622	SAPIG1733	rplT	Essential	1744110	1744466	-1	23	0.00931677	357	3	50S ribosomal protein L20
HLBAOJPB_01623	SAPIG1734	rpmI	Essential	1744513	1744713	-1	0	0	201	0	50S ribosomal protein L35
HLBAOJPB_01624	SAPIG1735	infC	Essential	1744742	1745302	-1	27	0.00990099	561	5	Translation initiation factor IF-3
HLBAOJPB_01625	SAPIG1736	lysP_2	Essential	1745498	1746991	-1	57	0.00817844	1494	11	Lysine-specific permease
HLBAOJPB_01626	SAPIG1737	thrS	Essential	1747417	1749354	-1	60	0.0108883	1938	19	Threonine--tRNA ligase
HLBAOJPB_01627	SAPIG1738	dnaI	Essential	1749767	1750687	-1	23	0.00723764	921	6	Primosomal protein DnaI
HLBAOJPB_01628	SAPIG1739	dnaB	Essential	1750687	1752087	-1	17	0.00713719	1401	9	Replication initiation and membrane attachment protein
HLBAOJPB_01631	SAPIG1742	coaE	Essential	1753963	1754586	-1	16	0.00711744	624	4	Dephospho-CoA kinase
HLBAOJPB_01640	SAPIG1751	pyk	Essential	1767645	1769402	-1	656	0.0151611	1758	24	Pyruvate kinase
HLBAOJPB_01641	SAPIG1752	pfkA	Essential	1769424	1770392	-1	25	0.0091638	969	8	ATP-dependent 6-phosphofructokinase
HLBAOJPB_01642	SAPIG1753	accA	Essential	1770661	1771605	-1	49	0.0117509	945	10	Acetyl-coenzyme A carboxylase carboxyl transferase subunit alpha
HLBAOJPB_01643	SAPIG1754	accD	Essential	1771605	1772462	-1	16	0.00776197	858	6	Acetyl-coenzyme A carboxylase carboxyl transferase subunit beta
HLBAOJPB_01645	SAPIG1756	dnaE	Essential	1774335	1777532	-1	69	0.00590483	3198	17	DNA polymerase III subunit alpha
HLBAOJPB_01653	SAPIG1764	ackA	Essential	1785527	1786729	-1	32	0.00923361	1203	10	Acetate kinase
HLBAOJPB_01659	SAPIG1770	ezrA	Essential	1791992	1793686	-1	14	0.00327654	1695	5	Septation ring formation regulator EzrA
HLBAOJPB_01661	SAPIG1772	rpsD	Essential	1794531	1795133	1	13	0.00552486	603	3	30S ribosomal protein S4
HLBAOJPB_01668	SAPIG1779	plsC	Essential	1802466	1803083	-1	15	0.005386	618	3	1-acyl-sn-glycerol-3-phosphate acyltransferase
HLBAOJPB_01670	SAPIG1781	tyrS	Essential	1804623	1805885	-1	16	0.00527705	1263	6	Tyrosine--tRNA ligase
HLBAOJPB_01680	SAPIG1792	HLBAOJPB_01680	Essential	1821044	1821535	-1	68	0.0248307	492	11	hypothetical protein
HLBAOJPB_01681	SAPIG1793	murC	Essential	1821609	1822922	-1	32	0.00760778	1314	9	UDP-N-acetylmuramate--L-alanine ligase
HLBAOJPB_01684	SAPIG1796	HLBAOJPB_01684	Essential	1827416	1828273	-1	44	0.0181113	858	14	hypothetical protein
HLBAOJPB_01690	SAPIG1802	HLBAOJPB_01690	Essential	1832373	1833164	-1	6	0.00280505	792	2	hypothetical protein
HLBAOJPB_01695	SAPIG1807	murJ	Essential	1837313	1838974	-1	35	0.00802139	1662	12	Lipid II flippase MurJ
HLBAOJPB_01700	SAPIG1811	leuS	Essential	1847968	1850385	-1	41	0.00643087	2418	14	Leucine--tRNA ligase
HLBAOJPB_01704	SAPIG1815	rot	Essential	1853596	1853997	-1	28	0.019337	402	7	HTH-type transcriptional regulator rot
HLBAOJPB_01722	SAPIG1833	HLBAOJPB_01722	Essential	1870696	1870998	1	12	0.014652	303	4	hypothetical protein
HLBAOJPB_01727	SAPIG1838	metK	Essential	1874296	1875489	-1	25	0.00837209	1194	9	S-adenosylmethionine synthase
HLBAOJPB_01731	SAPIG1843	HLBAOJPB_01731	Essential	1879040	1879297	1	335	0.0300429	258	7	Putative membrane protein insertion efficiency factor
HLBAOJPB_01775	SAPIG1908	yhaM	Essential	1909984	1910925	-1	43	0.0129717	942	11	3'-5' exoribonuclease YhaM
HLBAOJPB_01778	SAPIG1911	HLBAOJPB_01778	Essential	1915977	1916321	-1	74	0.022508	345	7	hypothetical protein
HLBAOJPB_01780	SAPIG1913	HLBAOJPB_01780	Essential	1917693	1918157	-1	17	0.0167064	465	7	hypothetical protein
HLBAOJPB_01849	SAPIG1981	map_2	Essential	1961292	1962050	-1	20	0.00584795	759	4	Methionine aminopeptidase
HLBAOJPB_01852	SAPIG1984	cobQ	Essential	1964447	1965178	-1	25	0.0106222	732	7	Cobyric acid synthase
HLBAOJPB_01853	SAPIG1985	murF_1	Essential	1965180	1966493	-1	9	0.00338123	1314	4	UDP-N-acetylmuramoyl-tripeptide--D-alanyl-D- alanine ligase
HLBAOJPB_01859	SAPIG1991	dagK	Essential	1971756	1972703	-1	43	0.0128806	948	11	Diacylglycerol kinase
HLBAOJPB_01860	SAPIG1993	gatB_2	Essential	1973415	1974842	-1	9	0.00311042	1428	4	Aspartyl/glutamyl-tRNA(Asn/Gln) amidotransferase subunit B
HLBAOJPB_01861	SAPIG1994	gatA_2	Essential	1974855	1976312	-1	29	0.00913937	1458	12	Glutamyl-tRNA(Gln) amidotransferase subunit A
HLBAOJPB_01862	SAPIG1995	gatC_2	Essential	1976314	1976616	-1	12	0.010989	303	3	Aspartyl/glutamyl-tRNA(Asn/Gln) amidotransferase subunit C
HLBAOJPB_01865	SAPIG1998	ligA	Essential	1979822	1981825	-1	57	0.00720621	2004	13	DNA ligase
HLBAOJPB_01866	SAPIG1999	pcrA	Essential	1981829	1984021	-1	96	0.00962513	2193	19	ATP-dependent DNA helicase PcrA
HLBAOJPB_01874	SAPIG2007	nadE	Essential	1990275	1991096	-1	32	0.0121622	822	9	NH(3)-dependent NAD(+) synthetase
HLBAOJPB_01875	SAPIG2008	pncB2	Essential	1991089	1992558	-1	31	0.00755858	1470	10	Nicotinate phosphoribosyltransferase pncB2
HLBAOJPB_01881	SAPIG2014	ppaC	Essential	1998671	1999600	1	13	0.00238949	930	2	putative manganese-dependent inorganic pyrophosphatase
HLBAOJPB_01889	SAPIG2023	HLBAOJPB_01889	Essential	2008227	2008592	-1	103	0.0181818	366	6	hypothetical protein
HLBAOJPB_01898	SAPIG2051	HLBAOJPB_01898	Essential	2016775	2017515	-1	24	0.0104948	741	7	hypothetical protein
HLBAOJPB_01899	SAPIG2052	btuD_4	Essential	2017515	2018387	-1	9	0.00508906	873	4	Vitamin B12 import ATP-binding protein BtuD
HLBAOJPB_01902	SAPIG2055	ytrA	Essential	2019958	2020338	-1	129	0.0145773	381	5	HTH-type transcriptional repressor YtrA
HLBAOJPB_01913	SAPIG2066	groL	Essential	2033901	2035517	-1	48	0.00618132	1617	9	60 kDa chaperonin
HLBAOJPB_01914	SAPIG2067	groS	Essential	2035593	2035877	-1	1	0.00389105	285	1	10 kDa chaperonin
HLBAOJPB_01919	SAPIG0852	HLBAOJPB_01919	Essential	2040582	2040716	-1	0	0	135	0	hypothetical protein
HLBAOJPB_01935	SAPIG2088	tsaD	Essential	2056036	2057061	-1	12	0.004329	1026	4	tRNA N6-adenosine threonylcarbamoyltransferase
HLBAOJPB_01937	SAPIG2090	tsaB	Essential	2057491	2058153	-1	32	0.0100503	663	6	tRNA threonylcarbamoyladenosine biosynthesis protein TsaB
HLBAOJPB_01938	SAPIG2091	tsaE	Essential	2058134	2058628	-1	53	0.0179372	495	8	tRNA threonylcarbamoyladenosine biosynthesis protein TsaE
HLBAOJPB_01961	SAPIG2112	acpS	Essential	2081463	2081822	-1	11	0.0123457	360	4	Holo-[acyl-carrier-protein] synthase
HLBAOJPB_01970	SAPIG2122	cshA	Essential	2092847	2094367	-1	88	0.0160701	1521	22	DEAD-box ATP-dependent RNA helicase CshA
HLBAOJPB_01971	SAPIG2123	murF_2	Essential	2094883	2096238	-1	29	0.00573301	1356	7	UDP-N-acetylmuramoyl-tripeptide--D-alanyl-D- alanine ligase
HLBAOJPB_01972	SAPIG2124	ddl	Essential	2096253	2097323	-1	30	0.00829875	1071	8	D-alanine--D-alanine ligase
HLBAOJPB_01980	SAPIG2133	yidC	Essential	2104517	2105389	-1	13	0.00763359	873	6	Membrane protein insertase YidC
HLBAOJPB_01988	SAPIG2141	fabZ	Essential	2110962	2111402	-1	26	0.0151133	441	6	3-hydroxyacyl-[acyl-carrier-protein] dehydratase FabZ
HLBAOJPB_01989	SAPIG2142	murA1	Essential	2111436	2112701	-1	29	0.00789474	1266	9	UDP-N-acetylglucosamine 1-carboxyvinyltransferase 1
HLBAOJPB_01991	SAPIG2144	atpC	Essential	2113698	2114102	-1	53	0.0246575	405	9	ATP synthase epsilon chain
HLBAOJPB_01992	SAPIG2145	atpD	Essential	2114122	2115534	-1	110	0.0235849	1413	30	ATP synthase subunit beta
HLBAOJPB_01993	SAPIG2146	atpG	Essential	2115556	2116422	-1	36	0.0192061	867	15	ATP synthase gamma chain
HLBAOJPB_01994	SAPIG2147	atpA	Essential	2116453	2117961	-1	316	0.0301692	1509	41	ATP synthase subunit alpha
HLBAOJPB_01996	SAPIG2149	atpF	Essential	2118522	2119043	-1	115	0.0255319	522	12	ATP synthase subunit b
HLBAOJPB_01997	SAPIG2150	atpE	Essential	2119241	2119453	-1	14	0.015625	213	3	ATP synthase subunit c
HLBAOJPB_01998	SAPIG2151	atpB	Essential	2119496	2120224	-1	94	0.0197869	729	13	ATP synthase subunit a
HLBAOJPB_02005	SAPIG2158	ywlC	Essential	2124885	2125931	-1	16	0.00636267	1047	6	Threonylcarbamoyl-AMP synthase
HLBAOJPB_02006	SAPIG2159	prmC	Essential	2126015	2126851	-1	113	0.030504	837	23	Release factor glutamine methyltransferase
HLBAOJPB_02007	SAPIG2160	prfA	Essential	2126838	2127914	-1	23	0.00721649	1077	7	Peptide chain release factor 1
HLBAOJPB_02009	SAPIG2162	rpmE2	Essential	2128861	2129115	-1	7	0.00869565	255	2	50S ribosomal protein L31 type B
HLBAOJPB_02010	SAPIG2163	rho	Essential	2129233	2130549	-1	91	0.0151771	1317	18	Transcription termination factor Rho
HLBAOJPB_02016	SAPIG2169	pyrG	Essential	2136318	2137928	-1	44	0.0103448	1611	15	CTP synthase
HLBAOJPB_02019	SAPIG2172	coaW	Essential	2140191	2140994	1	28	0.00828729	804	6	Type II pantothenate kinase
HLBAOJPB_02026	SAPIG2179	deoC2	Essential	2147447	2148109	-1	129	0.0100503	663	6	Deoxyribose-phosphate aldolase 2
HLBAOJPB_02051	SAPIG2209	glmS	Essential	2174303	2176108	-1	62	0.00861009	1806	14	Glutamine--fructose-6-phosphate aminotransferase [isomerizing]
HLBAOJPB_02057	SAPIG2216	glmM	Essential	2190009	2191364	-1	14	0.003276	1356	4	Phosphoglucosamine mutase
HLBAOJPB_02059	SAPIG2218	cdaA	Essential	2192325	2193134	-1	20	0.00960219	810	7	Cyclic di-AMP synthase CdaA
HLBAOJPB_02073	SAPIG2233	HLBAOJPB_02073	Essential	2203009	2203269	1	66	0.0297872	261	7	hypothetical protein
HLBAOJPB_02110	SAPIG2270	rpsI	Essential	2245353	2245751	-1	10	0.00833333	399	3	30S ribosomal protein S9
HLBAOJPB_02111	SAPIG2271	rplM	Essential	2245765	2246202	-1	9	0.0101266	438	4	50S ribosomal protein L13
HLBAOJPB_02116	SAPIG2276	rplQ	Essential	2250250	2250618	-1	3	0.003003	369	1	50S ribosomal protein L17
HLBAOJPB_02117	SAPIG2277	rpoA	Essential	2250635	2251579	-1	27	0.00940071	945	8	DNA-directed RNA polymerase subunit alpha
HLBAOJPB_02118	SAPIG2278	rpsK	Essential	2251654	2252043	-1	18	0.017094	390	6	30S ribosomal protein S11
HLBAOJPB_02119	SAPIG2279	rpsM	Essential	2252067	2252432	-1	7	0.00909091	366	3	30S ribosomal protein S13
HLBAOJPB_02120	SAPIG2090	rpmJ	Essential	2252455	2252568	-1	0	0	114	0	50S ribosomal protein L36
HLBAOJPB_02121	SAPIG2281	infA	Essential	2252600	2252818	-1	9	0.010101	219	2	Translation initiation factor IF-1
HLBAOJPB_02122	SAPIG2282	adk	Essential	2253011	2253658	-1	19	0.00684931	648	4	Adenylate kinase
HLBAOJPB_02123	SAPIG2283	secY_1	Essential	2253675	2254967	-1	25	0.00515464	1293	6	Protein translocase subunit SecY
HLBAOJPB_02124	SAPIG2284	rplO	Essential	2254967	2255407	-1	32	0.0176322	441	7	50S ribosomal protein L15
HLBAOJPB_02125	SAPIG2285	rpmD	Essential	2255424	2255603	-1	3	0.00617284	180	1	50S ribosomal protein L30
HLBAOJPB_02126	SAPIG2286	rpsE	Essential	2255620	2256120	-1	22	0.0133038	501	6	30S ribosomal protein S5
HLBAOJPB_02127	SAPIG2287	rplR	Essential	2256141	2256500	-1	7	0.00925926	360	3	50S ribosomal protein L18
HLBAOJPB_02128	SAPIG2288	rplF	Essential	2256531	2257067	-1	10	0.00619835	537	3	50S ribosomal protein L6
HLBAOJPB_02129	SAPIG2289	rpsH	Essential	2257092	2257490	-1	15	0.00833333	399	3	30S ribosomal protein S8
HLBAOJPB_02130	SAPIG2290	rpsZ	Essential	2257522	2257707	-1	3	0.00595238	186	1	30S ribosomal protein S14 type Z
HLBAOJPB_02131	SAPIG2291	rplE	Essential	2257730	2258269	-1	11	0.00823045	540	4	50S ribosomal protein L5
HLBAOJPB_02132	SAPIG2292	rplX	Essential	2258296	2258613	-1	0	0	318	0	50S ribosomal protein L24
HLBAOJPB_02133	SAPIG2293	rplN	Essential	2258649	2259017	-1	9	0.00900901	369	3	50S ribosomal protein L14
HLBAOJPB_02134	SAPIG2294	rpsQ	Essential	2259049	2259312	-1	23	0.0210084	264	5	30S ribosomal protein S17
HLBAOJPB_02135	SAPIG2295	rpmC	Essential	2259336	2259545	-1	2	0.005291	210	1	50S ribosomal protein L29
HLBAOJPB_02136	SAPIG2296	rplP	Essential	2259535	2259969	-1	18	0.0127551	435	5	50S ribosomal protein L16
HLBAOJPB_02137	SAPIG2297	rpsC	Essential	2259972	2260625	-1	6	0.00339559	654	2	30S ribosomal protein S3
HLBAOJPB_02138	SAPIG2298	rplV	Essential	2260649	2261002	-1	2	0.0031348	354	1	50S ribosomal protein L22
HLBAOJPB_02139	SAPIG2299	rpsS	Essential	2261031	2261309	-1	6	0.00793651	279	2	30S ribosomal protein S19
HLBAOJPB_02140	SAPIG2300	rplB	Essential	2261376	2262209	-1	18	0.00798935	834	6	50S ribosomal protein L2
HLBAOJPB_02141	SAPIG2301	rplW	Essential	2262242	2262517	-1	4	0.00803213	276	2	50S ribosomal protein L23
HLBAOJPB_02142	SAPIG2302	rplD	Essential	2262517	2263140	-1	4	0.00177936	624	1	50S ribosomal protein L4
HLBAOJPB_02143	SAPIG2303	rplC	Essential	2263167	2263829	-1	14	0.00670017	663	4	50S ribosomal protein L3
HLBAOJPB_02144	SAPIG2304	rpsJ	Essential	2263857	2264165	-1	14	0.00716846	309	2	30S ribosomal protein S10
HLBAOJPB_02154	SAPIG2314	femX	Essential	2276698	2277963	-1	52	0.00964912	1266	11	Lipid II:glycine glycyltransferase
HLBAOJPB_02227	SAPIG2388	rpiA	Essential	2348148	2348834	-1	23	0.0145396	687	9	Ribose-5-phosphate isomerase A
HLBAOJPB_02236	SAPIG2398	fni	Essential	2357089	2358138	-1	26	0.005291	1050	5	Isopentenyl-diphosphate delta-isomerase
HLBAOJPB_02245	SAPIG1385	HLBAOJPB_02245	Essential	2365694	2365828	-1	218	0.0245902	135	3	hypothetical protein
HLBAOJPB_02302	SAPIG2465	HLBAOJPB_02302	Essential	2427395	2428174	-1	117	0.0242165	780	17	putative amino-acid ABC transporter-binding protein
HLBAOJPB_02374	SAPIG2539	HLBAOJPB_02374	Essential	2505001	2505294	-1	351	0.0264151	294	7	hypothetical protein
HLBAOJPB_02381	SAPIG2546	HLBAOJPB_02381	Essential	2510925	2512118	1	32	0.00744186	1194	8	hypothetical protein
HLBAOJPB_02382	SAPIG2547	pgcA	Essential	2512308	2513945	1	20	0.00610169	1638	9	Phosphoglucomutase
HLBAOJPB_02385	SAPIG2549	gtaB	Essential	2515073	2515939	-1	4	0.00256082	867	2	UTP--glucose-1-phosphate uridylyltransferase
HLBAOJPB_02429	SAPIG2593	HLBAOJPB_02429	Essential	2564185	2564403	1	226	0.0252525	219	5	hypothetical protein
HLBAOJPB_02431	SAPIG2595	mvaA	Essential	2565362	2566642	-1	61	0.0112749	1281	13	3-hydroxy-3-methylglutaryl-coenzyme A reductase
HLBAOJPB_02432	SAPIG2596	mvaS	Essential	2566897	2568063	1	23	0.0076118	1167	8	Hydroxymethylglutaryl-CoA synthase
HLBAOJPB_02474	SAPIG2640	HLBAOJPB_02474	Essential	2612655	2612930	1	140	0.0281125	276	7	hypothetical protein
HLBAOJPB_02582	SAPIG2750	cspLA	Essential	2747626	2747826	1	108	0.0165746	201	3	Cold shock-like protein CspLA
HLBAOJPB_02586	SAPIG2754	noc	Essential	2749906	2750745	-1	54	0.0145503	840	11	Nucleoid occlusion protein
HLBAOJPB_02588	SAPIG2756	mnmG	Essential	2751507	2753384	-1	30	0.00473093	1878	8	tRNA uridine 5-carboxymethylaminomethyl modification enzyme MnmG
HLBAOJPB_02589	SAPIG2757	mnmE	Essential	2753451	2754830	-1	19	0.00483092	1380	6	tRNA modification GTPase MnmE
HLBAOJPB_02590	SAPIG2758	rnpA	Essential	2754974	2755321	-1	0	0	348	0	Ribonuclease P protein component
HLBAOJPB_02591	SAPIG2759	rpmH	Essential	2755448	2755585	-1	7	0.016	138	2	50S ribosomal protein L34
HLBAOJPB_00027	SAPIG0027	rlmH	Ambiguous	33799	34278	1	875	0.0393519	480	17	Ribosomal RNA large subunit methyltransferase H
HLBAOJPB_00205	SAPIG0227	gfo	Ambiguous	233414	234490	1	1046	0.0340206	1077	33	Glucose--fructose oxidoreductase
HLBAOJPB_00228	SAPIG0250	HLBAOJPB_00228	Ambiguous	264747	264920	-1	220	0.0382166	174	6	hypothetical protein
HLBAOJPB_00321	SAPIG0414	slyA_1	Ambiguous	367960	368379	1	162	0.037037	420	14	Transcriptional regulator SlyA
HLBAOJPB_00367	SAPIG0462	HLBAOJPB_00367	Ambiguous	414568	415524	-1	308	0.0394432	957	34	hypothetical protein
HLBAOJPB_00413	SAPIG0509	lpl2_4	Ambiguous	459394	459897	1	319	0.0374449	504	17	putative lipoprotein
HLBAOJPB_00429	SAPIG0526	mccB	Ambiguous	476845	477987	1	371	0.0369291	1143	38	Cystathionine gamma-lyase
HLBAOJPB_00454	SAPIG0551	HLBAOJPB_00454	Ambiguous	506544	507347	1	130	0.0359116	804	26	hypothetical protein
HLBAOJPB_00463	SAPIG0560	veg	Ambiguous	514561	514824	1	974	0.0378151	264	9	Protein Veg
HLBAOJPB_00466	SAPIG0563	yabJ	Ambiguous	516838	517218	1	217	0.0349854	381	12	2-iminobutanoate/2-iminopropanoate deaminase
HLBAOJPB_00480	SAPIG0577	ftsH	Ambiguous	531752	533845	1	601	0.0328912	2094	62	ATP-dependent zinc metalloprotease FtsH
HLBAOJPB_00504	SAPIG0600	clpC	Ambiguous	549781	552237	1	1958	0.0357143	2457	79	ATP-dependent Clp protease ATP-binding subunit ClpC
HLBAOJPB_00515	SAPIG0611	nusG	Ambiguous	562484	563032	1	165	0.0343434	549	17	Transcription termination/antitermination protein NusG
HLBAOJPB_00523	SAPIG0619	rplGB	Ambiguous	574164	574418	1	81	0.0347826	255	8	Ribosome-associated protein L7Ae-like protein
HLBAOJPB_00571	SAPIG0667	HLBAOJPB_00571	Ambiguous	630997	631338	1	289	0.0357143	342	11	hypothetical protein
HLBAOJPB_00576	SAPIG0672	HLBAOJPB_00576	Ambiguous	635866	636408	1	368	0.0368098	543	18	hypothetical protein
HLBAOJPB_00577	SAPIG0678	HLBAOJPB_00577	Ambiguous	636408	636497	1	46	0.037037	90	3	hypothetical protein
HLBAOJPB_00583	SAPIG0678	HLBAOJPB_00583	Ambiguous	640689	641324	1	262	0.0314136	636	18	hypothetical protein
HLBAOJPB_00646	SAPIG0741	HLBAOJPB_00646	Ambiguous	704036	704653	1	702	0.0341113	618	19	hypothetical protein
HLBAOJPB_00680	SAPIG0774	ybaK	Ambiguous	736458	736940	1	198	0.0367816	483	16	Cys-tRNA(Pro)/Cys-tRNA(Cys) deacylase YbaK
HLBAOJPB_00681	SAPIG0775	ydjF	Ambiguous	737193	737954	1	700	0.0364431	762	25	putative HTH-type transcriptional regulator YdjF
HLBAOJPB_00750	SAPIG0844	whiA	Ambiguous	816635	817579	1	321	0.0376028	945	32	Putative sporulation transcription regulator WhiA
HLBAOJPB_00755	SAPIG0849	HLBAOJPB_00755	Ambiguous	822365	822994	1	612	0.037037	630	21	hypothetical protein
HLBAOJPB_00765	SAPIG0859	rnr	Ambiguous	833011	835383	1	1217	0.0360487	2373	77	Ribonuclease R
HLBAOJPB_00793	SAPIG0887	gcvH	Ambiguous	857404	857784	1	386	0.0349854	381	12	Glycine cleavage system H protein
HLBAOJPB_00824	SAPIG0919	nfuA	Ambiguous	886574	886816	-1	154	0.0365297	243	8	Fe/S biogenesis protein NfuA
HLBAOJPB_00834	SAPIG0929	mnhG1	Ambiguous	896148	896504	-1	500	0.0310559	357	10	Na(+)/H(+) antiporter subunit G1
HLBAOJPB_00873	SAPIG0968	HLBAOJPB_00873	Ambiguous	942796	943110	-1	178	0.0387324	315	11	hypothetical protein
HLBAOJPB_00931	SAPIG1026	HLBAOJPB_00931	Ambiguous	1005682	1005858	1	78	0.0375	177	6	hypothetical protein
HLBAOJPB_00980	SAPIG1555	HLBAOJPB_00980	Ambiguous	1056642	1056776	-1	83	0.0327869	135	4	hypothetical protein
HLBAOJPB_01012	SAPIG1109	HLBAOJPB_01012	Ambiguous	1088889	1089164	1	374	0.0321285	276	8	hypothetical protein
HLBAOJPB_01039	SAPIG1136	rnhC	Ambiguous	1118170	1119108	-1	120	0.0319149	939	27	Ribonuclease HIII
HLBAOJPB_01043	SAPIG1140	mutS2	Ambiguous	1122066	1124414	1	1547	0.0316785	2349	67	Endonuclease MutS2
HLBAOJPB_01052	SAPIG1150	HLBAOJPB_01052	Ambiguous	1133204	1133521	1	329	0.0348432	318	10	hypothetical protein
HLBAOJPB_01061	SAPIG0223	HLBAOJPB_01061	Ambiguous	1140442	1140762	-1	255	0.0346021	321	10	hypothetical protein
HLBAOJPB_01077	SAPIG1175	mraZ	Ambiguous	1154174	1154605	1	441	0.0359897	432	14	Transcriptional regulator MraZ
HLBAOJPB_01117	SAPIG1217	rlmN	Ambiguous	1197891	1198985	1	3729	0.0395538	1095	39	putative dual-specificity RNA methyltransferase RlmN
HLBAOJPB_01166	SAPIG1267	rimP	Ambiguous	1254842	1255309	1	598	0.0308057	468	13	Ribosome maturation factor RimP
HLBAOJPB_01180	SAPIG1281	HLBAOJPB_01180	Ambiguous	1271453	1272739	1	989	0.0319241	1287	37	hypothetical protein
HLBAOJPB_01181	SAPIG1282	phaB	Ambiguous	1272739	1273443	1	128	0.0314961	705	20	Acetoacetyl-CoA reductase
HLBAOJPB_01183	SAPIG1284	HLBAOJPB_01183	Ambiguous	1274394	1274786	1	247	0.0367232	393	13	hypothetical protein
HLBAOJPB_01190	SAPIG1291	korA	Ambiguous	1281518	1283278	1	343	0.0309148	1761	49	2-oxoglutarate oxidoreductase subunit KorA
HLBAOJPB_01191	SAPIG1292	HLBAOJPB_01191	Ambiguous	1283279	1284145	1	294	0.0371319	867	29	hypothetical protein
HLBAOJPB_01216	SAPIG1319	HLBAOJPB_01216	Ambiguous	1311349	1311600	1	1810	0.0396476	252	9	hypothetical protein
HLBAOJPB_01241	SAPIG1343	HLBAOJPB_01241	Ambiguous	1333764	1334003	1	74	0.037037	240	8	hypothetical protein
HLBAOJPB_01252	SAPIG1354	HLBAOJPB_01252	Ambiguous	1348347	1348643	-1	540	0.0373134	297	10	hypothetical protein
HLBAOJPB_01303	SAPIG1405	HLBAOJPB_01303	Ambiguous	1405705	1406013	-1	205	0.0358423	309	10	hypothetical protein
HLBAOJPB_01400	SAPIG1507	HLBAOJPB_01400	Ambiguous	1541429	1541587	-1	133	0.0347222	159	5	hypothetical protein
HLBAOJPB_01407	SAPIG1514	HLBAOJPB_01407	Ambiguous	1544398	1544676	-1	201	0.0357143	279	9	hypothetical protein
HLBAOJPB_01435	SAPIG1545	HLBAOJPB_01435	Ambiguous	1563182	1563445	-1	122	0.0378151	264	9	hypothetical protein
HLBAOJPB_01436	SAPIG1546	HLBAOJPB_01436	Ambiguous	1563470	1563685	-1	133	0.0307692	216	6	hypothetical protein
HLBAOJPB_01482	SAPIG1590	nusB	Ambiguous	1605437	1605826	-1	103	0.034188	390	12	Transcription antitermination protein NusB
HLBAOJPB_01528	SAPIG1638	HLBAOJPB_01528	Ambiguous	1646105	1646803	-1	1089	0.0396825	699	25	hypothetical protein
HLBAOJPB_01550	SAPIG1660	HLBAOJPB_01550	Ambiguous	1668129	1668419	-1	289	0.0343511	291	9	RNA-binding protein
HLBAOJPB_01561	SAPIG1671	accB_2	Ambiguous	1678409	1678858	-1	533	0.0345679	450	14	Biotin carboxyl carrier protein of acetyl-CoA carboxylase
HLBAOJPB_01564	SAPIG1674	greA	Ambiguous	1680919	1681395	-1	354	0.0372093	477	16	Transcription elongation factor GreA
HLBAOJPB_01569	SAPIG1679	HLBAOJPB_01569	Ambiguous	1685175	1685483	-1	78	0.0358423	309	10	hypothetical protein
HLBAOJPB_01612	SAPIG1723	hemB	Ambiguous	1733756	1734730	-1	155	0.0330296	975	29	Delta-aminolevulinic acid dehydratase
HLBAOJPB_01614	SAPIG1725	hemC	Ambiguous	1735423	1736349	-1	191	0.039521	927	33	Porphobilinogen deaminase
HLBAOJPB_01616	SAPIG1727	hemA	Ambiguous	1737228	1738574	-1	280	0.0354493	1347	43	Glutamyl-tRNA reductase
HLBAOJPB_01646	SAPIG1757	nrnA	Ambiguous	1777553	1778494	-1	158	0.0341981	942	29	Bifunctional oligoribonuclease and PAP phosphatase NrnA
HLBAOJPB_01663	SAPIG1774	HLBAOJPB_01663	Ambiguous	1796174	1796620	1	294	0.0397022	447	16	hypothetical protein
HLBAOJPB_01677	SAPIG1788	ccpA	Ambiguous	1816304	1817293	-1	194	0.0392817	990	35	Catabolite control protein A
HLBAOJPB_01679	SAPIG1791	HLBAOJPB_01679	Ambiguous	1819618	1820970	-1	2489	0.0394089	1353	48	hypothetical protein
HLBAOJPB_01771	SAPIG1904	HLBAOJPB_01771	Ambiguous	1907042	1907407	1	168	0.0363636	366	12	hypothetical protein
HLBAOJPB_01843	SAPIG1975	HLBAOJPB_01843	Ambiguous	1956431	1956706	1	68	0.0361446	276	9	hypothetical protein
HLBAOJPB_01936	SAPIG2089	rimI	Ambiguous	2057054	2057518	-1	775	0.0334129	465	14	Ribosomal-protein-alanine acetyltransferase
HLBAOJPB_01942	SAPIG2095	ilvC	Ambiguous	2062981	2063985	1	1509	0.0353591	1005	32	Ketol-acid reductoisomerase (NADP(+))
HLBAOJPB_02000	SAPIG2153	mnaA_2	Ambiguous	2120765	2121892	-1	579	0.0344488	1128	35	UDP-N-acetylglucosamine 2-epimerase
HLBAOJPB_02012	SAPIG2165	yodB	Ambiguous	2132461	2132796	-1	104	0.0363036	336	11	HTH-type transcriptional regulator YodB
HLBAOJPB_02033	SAPIG2186	yhfK	Ambiguous	2154446	2155111	-1	702	0.0383333	666	23	putative sugar epimerase YhfK
HLBAOJPB_02091	SAPIG2251	lacF	Ambiguous	2224893	2225207	-1	164	0.0352113	315	10	PTS system lactose-specific EIIA component
HLBAOJPB_02094	SAPIG2254	lacB	Ambiguous	2227158	2227673	-1	160	0.0365591	516	17	Galactose-6-phosphate isomerase subunit LacB
HLBAOJPB_02300	SAPIG2463	tcyC_2	Ambiguous	2425967	2426698	-1	99	0.0333839	732	22	L-cystine import ATP-binding protein TcyC
HLBAOJPB_02301	SAPIG2464	tcyB	Ambiguous	2426695	2427423	-1	125	0.0395738	729	26	L-cystine transport system permease protein TcyB
HLBAOJPB_02363	SAPIG2527	HLBAOJPB_02363	Ambiguous	2497817	2498005	-1	414	0.0350877	189	6	hypothetical protein
HLBAOJPB_02394	SAPIG2560	HLBAOJPB_02394	Ambiguous	2528915	2529331	-1	387	0.0319149	417	12	hypothetical protein
HLBAOJPB_02419	SAPIG0658	HLBAOJPB_02419	Ambiguous	2554032	2554235	1	94	0.0326087	204	6	hypothetical protein
HLBAOJPB_02422	SAPIG2586	HLBAOJPB_02422	Ambiguous	2556536	2556880	-1	405	0.0385852	345	12	hypothetical protein
HLBAOJPB_02459	SAPIG2625	HLBAOJPB_02459	Ambiguous	2600277	2600654	-1	602	0.0381232	378	13	hypothetical protein
HLBAOJPB_02495	SAPIG2661	opcR	Ambiguous	2636600	2637163	1	394	0.0354331	564	18	HTH-type transcriptional repressor OpcR
HLBAOJPB_02555	SAPIG2723	hisI	Ambiguous	2719926	2720558	-1	699	0.0385965	633	22	Histidine biosynthesis bifunctional protein HisIE

## Sheet: Table S5
Table S5: Output from the nonlinear regression (curve fit) analysis
In porcine whole blood
	S0385-wt	S0385ΔfmtA	S0385ΔpurA	S0385ΔctaB	S0385ΔyhbY	S0385ΔSAPIG0997	S0385ΔSAPIG1525	S0385ΔTn916	09V-wt	09VΔfmtA	09VΔpurA	09VΔctaB	09VΔyhbY	09VΔSAPIG0997	09VΔSAPIG1525	09VΔTn916
Exponential growth equation
Best-fit values
Y0	= 9938	= 18354	= 5688	= 16500	= 12354	= 18063	= 11083	= 18375	= 8163	= 4438	= 4408	= 13458	= 7642	= 5646	= 3825	= 14875
k	0.5004	0.4071	0.5228	0.4217	0.5167	0.099	0.4425	0.4094	0.5077	0.5464	0.3725	0.3778	0.4464	0.4556	0.1356	0.4241
Tau	1.998	2.456	1.913	2.371	1.935	10.1	2.26	2.443	1.969	1.83	2.684	2.647	2.24	2.195	7.376	2.358
Doubling Time (hour)	1.385	1.702	1.326	1.644	1.342	7.002	1.567	1.693	1.365	1.269	1.861	1.835	1.553	1.521	5.112	1.634
95% CI (profile likelihood)
k	0.5003 to 0.5005	0.4069 to 0.4074	0.5227 to 0.5229	0.4214 to 0.4220	0.5166 to 0.5168	0.07965 to 0.1123	0.4422 to 0.4427	0.4090 to 0.4098	0.5077 to 0.5078	0.5464 to 0.5465	0.3720 to 0.3731	0.3772 to 0.3784	0.4463 to 0.4464	0.4554 to 0.4558	0.1229 to 0.1453	0.4239 to 0.4243
Tau	1.998 to 1.999	2.455 to 2.458	1.913 to 1.913	2.370 to 2.373	1.935 to 1.936	8.907 to 12.56	2.259 to 2.261	2.440 to 2.445	1.969 to 1.970	1.830 to 1.830	2.680 to 2.688	2.643 to 2.651	2.240 to 2.241	2.194 to 2.196	6.884 to 8.134	2.357 to 2.359
Doubling Time	1.385 to 1.385	1.701 to 1.703	1.326 to 1.326	1.642 to 1.645	1.341 to 1.342	6.174 to 8.703	1.566 to 1.567	1.691 to 1.695	1.365 to 1.365	1.268 to 1.269	1.858 to 1.863	1.832 to 1.837	1.553 to 1.553	1.521 to 1.522	4.771 to 5.638	1.634 to 1.635
Goodness of Fit
Degrees of Freedom	11	12	12	12	10	12	11	12	12	11	11	12	11	12	12	13
R squared	1	0.9999	1	0.9998	1	0.6133	0.9999	0.9998	1	1	0.9996	0.9995	1	0.9999	0.8307	0.9999
Sum of Squares	33482813186540	17353690053532	17299606483723	26414907990470	70214524333488	28103221507	13480262837421	25264068899803	24967300791121	14691769130833	439426623334	6625432550621	858772197086	6592889872797	1706204009	21459323722779
Sy.x	1744675	1202556	1200681	1483658	2649802	48394	1107013	1450979	1442431	1155688	199870	743047	279410	741220	11924	1284802
Constraints
Y0	Y0 = 9937.5	Y0 = 18354.16667	Y0 = 5687.5	Y0 = 16500	Y0 = 12354.16667	Y0 = 18062.5	Y0 = 11083.33333	Y0 = 18375	Y0 = 8162.5	Y0 = 4437.5	Y0 = 4408.333333	Y0 = 13458.33333	Y0 = 7641.666667	Y0 = 5645.833333	Y0 = 3825	Y0 = 14875
Number of points
# of X values	16	16	16	16	16	16	16	16	16	16	16	16	16	16	16	16
# Y values analyzed	16	15	16	15	14	14	15	16	16	16	15	16	16	16	15	16
Outliers (excluded, Q=1%)	4	2	3	2	3	1	3	3	3	4	3	3	4	3	2	2
In human whole blood
	S0385-wt	S0385ΔfmtA	S0385ΔpurA	S0385ΔctaB	S0385ΔyhbY	S0385ΔSAPIG0997	S0385ΔSAPIG1525	S0385ΔTn916	09V-wt	09VΔfmtA	09VΔpurA	09VΔctaB	09VΔyhbY	09VΔSAPIG0997	09VΔSAPIG1525	09VΔTn916
Exponential growth equation
Best-fit values
Y0	= 2000	= 1583	= 1333	= 1667	= 2667	= 3250	= 4833	= 1250	= 4533	= 2000	= 833.3	= 3083	= 3167	= 6083	= 1525	= 1667
k	0.2118	0.4928	0.3759	0.209	0.3909	0.1971	0.3823	0.5069	0.2856	0.1427	0.2565	0.2152	0.2738	0.1682	-0.08726	0.3239
Tau	4.721	2.029	2.66	4.784	2.558	5.073	2.616	1.973	3.502	7.006	3.899	4.647	3.652	5.944	-11.46	3.087
Doubling Time (hour)	3.272	1.407	1.844	3.316	1.773	3.517	1.813	1.367	2.427	4.856	2.703	3.221	2.532	4.12	-7.943	2.14
95% CI (profile likelihood)
k	0.2086 to 0.2148	0.4926 to 0.4929	0.3755 to 0.3763	0.2055 to 0.2123	0.3906 to 0.3912	0.1928 to 0.2010	0.3819 to 0.3827	0.5068 to 0.5070	0.2840 to 0.2871	0.1345 to 0.1496	0.2548 to 0.2581	0.2115 to 0.2186	0.2718 to 0.2758	0.1647 to 0.1716	-0.1291 to -0.05987	0.3230 to 0.3249
Tau	4.655 to 4.794	2.029 to 2.030	2.658 to 2.663	4.710 to 4.867	2.556 to 2.560	4.975 to 5.187	2.613 to 2.619	1.972 to 1.973	3.483 to 3.521	6.685 to 7.434	3.874 to 3.925	4.575 to 4.728	3.626 to 3.680	5.829 to 6.073	-16.70 to -7.747	3.078 to 3.096
Doubling Time	3.226 to 3.323	1.406 to 1.407	1.842 to 1.846	3.265 to 3.373	1.772 to 1.774	3.448 to 3.595	1.811 to 1.815	1.367 to 1.368	2.414 to 2.441	4.634 to 5.153	2.686 to 2.720	3.171 to 3.277	2.514 to 2.551	4.040 to 4.210	-11.58 to -5.370	2.134 to 2.146
Goodness of Fit
Degrees of Freedom	8	9	9	9	10	9	9	9	9	9	9	9	9	9	9	9
R squared	0.9889	1	0.9998	0.9868	0.9999	0.9803	0.9998	1	0.9973	0.9306	0.9969	0.9859	0.9955	0.9851	0.6586	0.999
Sum of Squares	1759224286	842660931597	19378939820	740689896	192836493776	2318068075	356639358097	799704949514	45403264409	425361295	429152678	3663521541	20676603333	1450025212	613704	14350901099
Sy.x	14829	305989	46403	9072	138866	16049	199064	298087	71027	6875	6905	20176	47931	12693	261.1	39932
Constraints
Y0	Y0 = 2000	Y0 = 1583.333333	Y0 = 1333.333333	Y0 = 1666.666667	Y0 = 2666.666667	Y0 = 3250	Y0 = 4833.333333	Y0 = 1250	Y0 = 4533.333333	Y0 = 2000	Y0 = 833.3333333	Y0 = 3083.333333	Y0 = 3166.666667	Y0 = 6083.333333	Y0 = 1525	Y0 = 1666.666667
Number of points
# of X values	12	12	12	12	12	12	12	12	12	12	12	12	12	12	12	12
# Y values analyzed	12	12	12	12	12	12	12	12	12	12	12	12	12	12	12	12
Outliers (excluded, Q=1%)	3	2	2	2	1	2	2	2	2	2	2	2	2	2	2	2
